# Supplementary material for: Assessment of clinical medical education needs inform design of a preceptor development program in Jordan: A multi method study
Source: PLoS One. 2025 Nov 19;20(11):e0337101. doi: 10.1371/journal.pone.0337101 (PMC12629491; doi:10.1371/journal.pone.0337101)
Supplement: S1 Table — (XLSX) [file pone.0337101.s002.xlsx]

## Sheet: Sheet1
University	Column1	Lecturing for large groups	Tutorial for small groups	Bedside teaching (learning in the clinical setting)	Providing feedback	Assessment in clinical setting	Clinical simulation	Mentoring skills	Which of the following would influence you to register for preceptor development program (you can choose more than one option)	Please select the most desirable day(s) for you to attend training program (you can choose more than one option)	Please select the most convenient time for you to attend preceptor development program (you can choose more than one option)	Which method of professional development would you prefer the most	Kindly indicate your gender	Kindly indicate your specialty according to core board certification	Your specialty is	Kindly indicate your years of expertise as a clinical educator	Kindly indicate the health sector you currently work at	Please provide us with any comment that you believe will improve the intended training program
y	1	Medium priority	Medium priority	High priority	Low priority	Medium priority	High priority	Medium priority	Objectives ;	Thursday;	10:00 am -12:00 noon;	Blended (both online and face-to-face)	Man	Other (Please specify below)	Orthopedic surgery	1-5	University Hospital
y	2	Not a priority	Not a priority	Not a priority	Not a priority	Not a priority	Low priority	Not a priority	CPD points ;	Thursday;	2:00 pm-4:00 pm;	Online	Man	Surgery	Coloproctology	1-5	Private sector
y	3	High priority	Medium priority	High priority	Low priority	Medium priority	High priority	High priority	Location;CPD points ;Certification ;	Monday ;Tuesday;Thursday;	10:00 am -12:00 noon;	Face-to-face	Man	Surgery		6-10	Ministry of health
y	4	Low priority	Low priority	Not a priority	Medium priority	Low priority	Low priority	Medium priority	Objectives ;Location;Presenter ;Time of the session ;Certification ;	Monday ;	2:00 pm-4:00 pm;	Online	Man	Obstetric s and gynecology	Infertility	11-15	Private sector
y	5	Not a priority	Not a priority	Low priority	High priority	Medium priority	Medium priority	High priority	Location;Presenter ;Session length;Time of the session ;CPD points ;Certification ;	Sunday ;Tuesday;	10:00 am -12:00 noon;8:00 am -10:00 am ;	Blended (both online and face-to-face)	Woman	Obstetric s and gynecology		6-10	Private sector	Following training, Application and maintenance should be guaranteed
y	6	Medium priority	Medium priority	High priority	High priority	Medium priority	High priority	High priority	Location;Objectives ;Time of the session ;Certification ;	Saturday;Monday ;	10:00 am -12:00 noon;	Blended (both online and face-to-face)	Woman	Other (Please specify below)	Family Medicine	6-10	University Hospital
y	7	Low priority	Low priority	Medium priority	Medium priority	Medium priority	High priority	High priority	Session length;Objectives ;Certification ;Location;CPD points ;	Saturday;	12:00 noon-2:00 pm;	Blended (both online and face-to-face)	Woman	Obstetric s and gynecology	Obstetrics and Gynecology	1-5	Private sector
y	8	Low priority	Low priority	Low priority	Medium priority	Low priority	Low priority	High priority	Objectives ;Location;Presenter ;Session length;Time of the session ;CPD points ;Certification ;	Sunday ;Tuesday;	4:00-pm-6:00 pm;	Blended (both online and face-to-face)	Woman	Obstetric s and gynecology	Obstetric and gynecology/ reproductive endocrinology and infertility	1-5	Private sector	Early announcement
y	9	High priority	Medium priority	Medium priority	Medium priority	Medium priority	Medium priority	Medium priority	Location;Objectives ;CPD points ;	Saturday;Monday ;	8:00 am -10:00 am ;4:00-pm-6:00 pm;	Blended (both online and face-to-face)	Man	Other (Please specify below)	Family medicine	>15	Private sector	University hospitals
y	10	Not a priority	Not a priority	Low priority	Medium priority	High priority	Medium priority	High priority	Presenter ;Time of the session ;CPD points ;Certification ;	Wednesday ;	12:00 noon-2:00 pm;10:00 am -12:00 noon;	Blended (both online and face-to-face)	Woman	Pediatrics	Pediatric Rheumatology	6-10	Ministry of health
y	11	High priority	High priority	High priority	High priority	High priority	High priority	High priority	Location;Objectives ;	Sunday ;Tuesday;	8:00 am -10:00 am ;	Blended (both online and face-to-face)	Man	Obstetric s and gynecology	Obstetrics and Gynecology	11-15	Private sector	Offer high fidelity manikins
y	12	Medium priority	Not a priority	Low priority	Medium priority	Medium priority	Medium priority	Medium priority	Location;Time of the session ;Certification ;	Tuesday;Wednesday ;Sunday ;	8:00 am -10:00 am ;4:00-pm-6:00 pm;	Blended (both online and face-to-face)	Man	Other (Please specify below)	Neurology	1-5	Private sector
y	13	Not a priority	Low priority	Low priority	Low priority	High priority	Medium priority	High priority	Time of the session ;CPD points ;Certification ;Location;Objectives ;	Sunday ;Monday ;	10:00 am -12:00 noon;12:00 noon-2:00 pm;	Blended (both online and face-to-face)	Woman	Other (Please specify below)	Family medicine	6-10	Ministry of health
y	14	Not a priority	Medium priority	Medium priority	Medium priority	Medium priority	High priority	High priority	Location;Presenter ;CPD points ;	Wednesday ;Saturday;	10:00 am -12:00 noon;4:00-pm-6:00 pm;	Face-to-face	Man	Other (Please specify below)	Orthopedic surgery	11-15	Private sector
y	15	Not a priority	Not a priority	Not a priority	Not a priority	Not a priority	Low priority	Medium priority	Time of the session ;Session length;Location;	Sunday ;Monday ;Tuesday;	8:00 am -10:00 am ;4:00-pm-6:00 pm;	Blended (both online and face-to-face)	Woman	Obstetric s and gynecology	Obstetrician and gynecologist	11-15	Private sector
y	16	Low priority	Medium priority	High priority	Low priority	Medium priority	Medium priority	Medium priority	Objectives ;Presenter ;Time of the session ;	Tuesday;	8:00 am -10:00 am ;	Face-to-face	Man	Other (Please specify below)	Urology	6-10	Ministry of health
y	17	High priority	High priority	High priority	High priority	Medium priority	Medium priority	High priority	Certification ;CPD points ;Objectives ;Location;Session length;	Monday ;Tuesday;Wednesday ;	4:00-pm-6:00 pm;	Face-to-face	Man	Obstetric s and gynecology		>15	Ministry of health
y	18	High priority	High priority	Medium priority	Medium priority	Medium priority	Medium priority	Medium priority	Location;Time of the session ;Presenter ;Objectives ;	Thursday;Wednesday ;Tuesday;	8:00 am -10:00 am ;10:00 am -12:00 noon;	Face-to-face	Man	Obstetric s and gynecology		1-5	Ministry of health	Sincerity must be the address of the service provider
y	19	Medium priority	Medium priority	Medium priority	Medium priority	Low priority	Medium priority	Medium priority	Location;Time of the session ;	Thursday;	8:00 am -10:00 am ;	Online	Man	Surgery	Urology	6-10	University Hospital
y	20	Medium priority	Medium priority	High priority	Medium priority	High priority	High priority	Medium priority	CPD points ;Certification ;	Thursday;	12:00 noon-2:00 pm;	Online	Man	Surgery	Surgery	1-5	Ministry of health
y	21	High priority	High priority	High priority	High priority	High priority	High priority	High priority	Objectives ;Location;Time of the session ;Session length;	Tuesday;	4:00-pm-6:00 pm;	Online	Man	Surgery	General / Vascular	>15	Ministry of health
y	22	High priority	Medium priority	Medium priority	High priority	Medium priority	High priority	High priority	Location;Presenter ;	Sunday ;Saturday;	8:00 am -10:00 am ;	Face-to-face	Man	Surgery	General and endocrine surgery	6-10	Military services	Dived large groups to small subgroups in clinical round
y	23	Low priority	High priority	High priority	High priority	High priority	High priority	High priority	Certification ;	Sunday ;	10:00 am -12:00 noon;	Face-to-face	Man	Surgery	General surgery	6-10	Military services
y	24	Low priority	High priority	Medium priority	Medium priority	High priority	High priority	High priority	Location;Presenter ;	Sunday ;Monday ;	10:00 am -12:00 noon;	Blended (both online and face-to-face)	Man	Surgery		11-15	Ministry of health	No comment
y	25	Medium priority	High priority	High priority	High priority	High priority	High priority	High priority	Objectives ;Presenter ;Certification ;CPD points ;	Sunday ;	10:00 am -12:00 noon;	Face-to-face	Man	Surgery		1-5	Ministry of health
y	26	Not a priority	High priority	Medium priority	High priority	Not a priority	Medium priority	Low priority	Location;Time of the session ;Session length;	Monday ;Tuesday;	8:00 am -10:00 am ;	Face-to-face	Man	Surgery	pediatric surgery	1-5	Ministry of health
y	27	Medium priority	Medium priority	Medium priority	Medium priority	Medium priority	Medium priority	Medium priority	Objectives ;	Saturday;	8:00 am -10:00 am ;	Online	Man	Internal Medicine		1-5	Ministry of health
y	28	Medium priority	High priority	High priority	High priority	High priority	High priority	High priority	Session length;	Sunday ;Tuesday;Thursday;Monday ;	10:00 am -12:00 noon;8:00 am -10:00 am ;	Blended (both online and face-to-face)	Man	Internal Medicine	Internist	>15	Private sector
y	29	High priority	High priority	High priority	High priority	High priority	High priority	High priority	Objectives ;Session length;Time of the session ;CPD points ;Certification ;	Monday ;Wednesday ;	12:00 noon-2:00 pm;	Blended (both online and face-to-face)	Man	Internal Medicine		1-5	Ministry of health
y	30	Not a priority	Medium priority	Not a priority	Low priority	Medium priority	Medium priority	Medium priority	Presenter ;	Monday ;Wednesday ;	10:00 am -12:00 noon;	Face-to-face	Man	Surgery		11-15	Ministry of health
y	31	Not a priority	Not a priority	Not a priority	Not a priority	Not a priority	Not a priority	Not a priority	Objectives ;Location;Presenter ;Session length;Time of the session ;CPD points ;	Thursday;Tuesday;	8:00 am -10:00 am ;	Face-to-face	Man	Surgery	Surgery	11-15	Ministry of health	None
y	32	Not a priority	Not a priority	Low priority	Low priority	Low priority	High priority	Not a priority	Objectives ;Location;Presenter ;Time of the session ;Session length;CPD points ;Certification ;	Wednesday ;Tuesday;	10:00 am -12:00 noon;	Online	Woman	Pediatrics		6-10	Ministry of health
y	33	Medium priority	Medium priority	Medium priority	Medium priority	Medium priority	High priority	Medium priority	Objectives ;Location;Time of the session ;	Thursday;	4:00-pm-6:00 pm;	Online	Man	Internal Medicine	Dermatology	11-15	Ministry of health
y	34	High priority	High priority	High priority	High priority	High priority	Medium priority	High priority	Objectives ;Session length;Time of the session ;	Sunday ;	12:00 noon-2:00 pm;	Face-to-face	Man	Internal Medicine	Endocrinologist	>15	Ministry of health
y	35	High priority	High priority	High priority	High priority	High priority	High priority	High priority	Session length;Certification ;Location;Time of the session ;	Saturday;	8:00 am -10:00 am ;	Online	Man	Internal Medicine	PULMONARY	6-10	University Hospital
y	36	High priority	High priority	High priority	High priority	High priority	High priority	High priority	Certification ;Location;Objectives ;	Saturday;Monday ;Wednesday ;Sunday ;	4:00-pm-6:00 pm;	Online	Man	Internal Medicine	INTERNAL MEDICINE / NEPHROLOGY	>15	Ministry of health
y	37	Medium priority	High priority	High priority	High priority	Medium priority	High priority	Medium priority	CPD points ;Certification ;Location;	Sunday ;Wednesday ;Thursday;	10:00 am -12:00 noon;	Face-to-face	Man	Surgery	General surgery. Breast surgeon	11-15	Military services
y	38	Low priority	Not a priority	Low priority	Low priority	Low priority	Low priority	Medium priority	CPD points ;Time of the session ;Location;Session length;	Wednesday ;Sunday ;	10:00 am -12:00 noon;12:00 noon-2:00 pm;	Blended (both online and face-to-face)	Woman	Other (Please specify below)	Family medicine	6-10	University
y	39	Low priority	Medium priority	Not a priority	Medium priority	Low priority	Low priority	High priority	Time of the session ;Objectives ;Location;Presenter ;Certification ;CPD points ;	Wednesday ;	12:00 noon-2:00 pm;	Online	Man	Other (Please specify below)	Neurosurgery	1-5	University
y	40	High priority	Not a priority	Not a priority	High priority	Not a priority	High priority	High priority	Presenter ;Time of the session ;Certification ;	Sunday ;Thursday;	12:00 noon-2:00 pm;	Online	Man	Other (Please specify below)		1-5	Ministry of health
y	41	Medium priority	High priority	High priority	Medium priority	High priority	High priority	High priority	Objectives ;Location;Time of the session ;	Sunday ;Monday ;	8:00 am -10:00 am ;10:00 am -12:00 noon;	Face-to-face	Man	Obstetric s and gynecology	Obstetric and gynecology	>15	Ministry of health	Small clinical groups
y	42	Low priority	Medium priority	High priority	Low priority	Medium priority	Medium priority	Medium priority	Objectives ;Time of the session ;CPD points ;Certification ;Location;	Sunday ;Monday ;Tuesday;	10:00 am -12:00 noon;	Face-to-face	Man	Obstetric s and gynecology		1-5	Military services
y	43	Not a priority	High priority	Medium priority	Medium priority	Not a priority	Medium priority	Medium priority	Objectives ;Certification ;CPD points ;	Wednesday ;	4:00-pm-6:00 pm;	Online	Woman	Obstetric s and gynecology	Gynecology	>15	Ministry of health	It is important for students to attend every lecture
y	44	Medium priority	Medium priority	Medium priority	Medium priority	Medium priority	Medium priority	Medium priority	Objectives ;	Monday ;Sunday ;Tuesday;Wednesday ;	2:00 pm-4:00 pm;4:00-pm-6:00 pm;	Blended (both online and face-to-face)	Man	Obstetric s and gynecology		>15	Ministry of health
y	45	High priority	High priority	High priority	High priority	High priority	High priority	High priority	Objectives ;CPD points ;Location;	Wednesday ;Tuesday;	10:00 am -12:00 noon;	Face-to-face	Man	Obstetric s and gynecology	Obstetrician and gynecologist	6-10	Ministry of health	Teaching program
y	46	High priority	High priority	High priority	High priority	High priority	High priority	High priority	Location;	Monday ;Thursday;	4:00-pm-6:00 pm;	Online	Man	Other (Please specify below)	Orthopaedics	6-10	Private sector
y	47	Not a priority	High priority	High priority	High priority	Medium priority	High priority	Medium priority	Objectives ;Certification ;	Tuesday;	8:00 am -10:00 am ;	Face-to-face	Man	Obstetric s and gynecology		11-15	Ministry of health
y	48	Not a priority	Low priority	High priority	High priority	Medium priority	High priority	High priority	Objectives ;	Saturday;	10:00 am -12:00 noon;	Face-to-face	Woman	Pediatrics		11-15	University
y	49	Not a priority	High priority	High priority	High priority	High priority	High priority	High priority	Presenter ;Location;	Sunday ;Monday ;Wednesday ;	10:00 am -12:00 noon;12:00 noon-2:00 pm;	Face-to-face	Man	Internal Medicine	Internal medicine	1-5	Ministry of health
y	50	Medium priority	Medium priority	Medium priority	Medium priority	Medium priority	Medium priority	Medium priority	Presenter ;	Saturday;	8:00 am -10:00 am ;	Online	Man	Internal Medicine		1-5	Ministry of health
y	51	Low priority	Low priority	Low priority	Not a priority	Medium priority	High priority	High priority	Objectives ;	Saturday;Sunday ;	4:00-pm-6:00 pm;	Online	Man	Internal Medicine	Nephrology	6-10	Ministry of health
y	52	Medium priority	Medium priority	High priority	High priority	Medium priority	Medium priority	Medium priority	Objectives ;Presenter ;Time of the session ;	Monday ;Wednesday ;	12:00 noon-2:00 pm;10:00 am -12:00 noon;	Face-to-face	Man	Obstetric s and gynecology	Obs & gyn	1-5	Military services
y	53	Medium priority	Medium priority	High priority	High priority	Medium priority	Medium priority	Medium priority	Objectives ;Presenter ;Time of the session ;	Monday ;Wednesday ;	10:00 am -12:00 noon;12:00 noon-2:00 pm;	Face-to-face	Man	Obstetric s and gynecology	Obs & Gyn	1-5	Military services
y	54	Low priority	High priority	High priority	Medium priority	High priority	High priority	High priority	Time of the session ;Presenter ;Objectives ;Certification ;	Sunday ;	10:00 am -12:00 noon;	Blended (both online and face-to-face)	Woman	Obstetric s and gynecology		11-15	Ministry of health
y	55	Not a priority	High priority	High priority	High priority	Medium priority	High priority	Medium priority	Certification ;CPD points ;Time of the session ;Location;Presenter ;	Saturday;	4:00-pm-6:00 pm;10:00 am -12:00 noon;	Blended (both online and face-to-face)	Woman	Obstetric s and gynecology	Obstetric and gynecology	1-5	Military services
y	56	Medium priority	Medium priority	High priority	High priority	High priority	High priority	High priority	Objectives ;Location;Presenter ;	Sunday ;	10:00 am -12:00 noon;	Face-to-face	Man	Surgery	surgeon	1-5	Ministry of health	More and more contacts with patients
y	57	Not a priority	Not a priority	Not a priority	Not a priority	Not a priority	Not a priority	Not a priority	Location;Presenter ;Session length;CPD points ;Certification ;	Sunday ;	10:00 am -12:00 noon;12:00 noon-2:00 pm;	Online	Woman	Other (Please specify below)		6-10	University
y	58	Medium priority	High priority	High priority	Medium priority	Medium priority	Medium priority	Medium priority	Location;Time of the session ;	Thursday;	8:00 am -10:00 am ;	Online	Woman	Pediatrics		6-10	University	NA
y	59	High priority	High priority	High priority	High priority	High priority	High priority	High priority	Objectives ;Presenter ;Certification ;CPD points ;	Saturday;	4:00-pm-6:00 pm;2:00 pm-4:00 pm;	Online	Man	Internal Medicine		>15	Ministry of health
y	60	Low priority	Low priority	Not a priority	Not a priority	Not a priority	Low priority	Low priority	Objectives ;Time of the session ;Session length;CPD points ;	Tuesday;	2:00 pm-4:00 pm;	Blended (both online and face-to-face)	Man	Pediatrics		>15	University
y	61	High priority	Medium priority	High priority	Medium priority	Medium priority	Low priority	High priority	Time of the session ;Certification ;CPD points ;Location;	Thursday;Sunday ;Tuesday;	8:00 am -10:00 am ;	Blended (both online and face-to-face)	Man	Internal Medicine	Respiratory & Sleep Medicine	1-5	University	Propably making as series of Training courses every few weeks would improve and maintain the quality of the outcomes
y	62	Low priority	Medium priority	Medium priority	Medium priority	High priority	High priority	High priority	Objectives ;Presenter ;Session length;Time of the session ;CPD points ;Certification ;	Monday ;Wednesday ;	12:00 noon-2:00 pm;	Blended (both online and face-to-face)	Man	Other (Please specify below)	Anesthesia and Intensive Care	6-10	University
y	63	Medium priority	High priority	Medium priority	High priority	High priority	High priority	Medium priority	Location;Certification ;	Monday ;Tuesday;Thursday;	8:00 am -10:00 am ;10:00 am -12:00 noon;12:00 noon-2:00 pm;	Face-to-face	Woman	Other (Please specify below)	Radiology	6-10	Ministry of health
y	64	Low priority	Low priority	Medium priority	Low priority	High priority	High priority	High priority	Objectives ;CPD points ;Certification ;	Thursday;	12:00 noon-2:00 pm;	Blended (both online and face-to-face)	Woman	Other (Please specify below)	Family Medicine	6-10	Ministry of health
y	65	Medium priority	High priority	High priority	Medium priority	Medium priority	Medium priority	Medium priority	Presenter ;Objectives ;	Monday ;Tuesday;Wednesday ;	8:00 am -10:00 am ;10:00 am -12:00 noon;	Face-to-face	Man	Other (Please specify below)	Anesthesia	>15	Ministry of health	1.Students better to lecture them in university theatre in big groups.who lecture the students for 2 weeks should be the same lecturer from the beginning to the end.Clinical round should not be in more than 2 hospitals. And better in one hospital as 2 weeks is a short period. Many hospitals 'as many features not useful method at all for 2 weeks.
y	66	Medium priority	Medium priority	Medium priority	Medium priority	Medium priority	Medium priority	Medium priority	Objectives ;	Sunday ;	8:00 am -10:00 am ;	Face-to-face	Man	Obstetric s and gynecology		>15	Ministry of health
y	67	Medium priority	High priority	High priority	High priority	High priority	High priority	High priority	Presenter ;Objectives ;	Monday ;Wednesday ;	8:00 am -10:00 am ;	Face-to-face	Man	Obstetric s and gynecology	Obstetric and gynecology	>15	Ministry of health	Any training program should consider provider's skills of education facilities on demands and end goal objectives
y	68	Medium priority	High priority	High priority	Medium priority	High priority	High priority	Medium priority	Presenter ;Objectives ;CPD points ;Session length;	Sunday ;Monday ;Wednesday ;Thursday;	10:00 am -12:00 noon;8:00 am -10:00 am ;	Online	Man	Obstetric s and gynecology	OST/Gyn	1-5	Ministry of health	the student must know that medical education is trustworthiness to be asked about.
y	69	Low priority	Medium priority	Medium priority	High priority	Medium priority	High priority	High priority	Objectives ;Session length;Time of the session ;CPD points ;Certification ;Presenter ;	Monday ;Tuesday;	10:00 am -12:00 noon;	Face-to-face	Woman	Other (Please specify below)	Ophthalmology	11-15	Ministry of health	The feedback
y	70	Medium priority	Low priority	High priority	Medium priority	High priority	Medium priority	Medium priority	CPD points ;Objectives ;Presenter ;	Thursday;Sunday ;	10:00 am -12:00 noon;	Blended (both online and face-to-face)	Man	Pediatrics		1-5	University
y	71	Low priority	Medium priority	High priority	Low priority	Medium priority	High priority	High priority	Certification ;CPD points ;Presenter ;Location;	Monday ;Tuesday;	10:00 am -12:00 noon;12:00 noon-2:00 pm;	Face-to-face	Man	Other (Please specify below)	Anesthetist	1-5	Ministry of health	Workshop
y	72	Medium priority	Medium priority	Low priority	Medium priority	Low priority	Medium priority	Not a priority	Certification ;CPD points ;Objectives ;	Saturday;	2:00 pm-4:00 pm;4:00-pm-6:00 pm;	Blended (both online and face-to-face)	Woman	Obstetric s and gynecology		6-10	University
y	73	Medium priority	Medium priority	High priority	High priority	High priority	High priority	High priority	Objectives ;Location;Session length;CPD points ;Certification ;	Tuesday;Monday ;	10:00 am -12:00 noon;12:00 noon-2:00 pm;	Face-to-face	Man	Obstetric s and gynecology	Obstetric and Gynecology specialist	1-5	Ministry of health	No comment
y	74	Low priority	Medium priority	High priority	Low priority	Low priority	Not a priority	Low priority	Location;Objectives ;	Saturday;Thursday;	12:00 noon-2:00 pm;2:00 pm-4:00 pm;	Online	Woman	Pediatrics		1-5	University
j	1	Low priority	Low priority	Low priority	Low priority	Medium priority	Medium priority	Medium priority	Objectives ;CPD points ;Certification ;	Thursday;	12:00 noon-2:00 pm;	Face-to-face	Man	Pediatrics	PEDIATRICS	6-10	Ministry of health
j	2	High priority	High priority	High priority	Medium priority	Medium priority	Medium priority	High priority	Objectives ;Certification ;Location;	Saturday;Thursday;	12:00 noon-2:00 pm;	Face-to-face	Man	Internal Medicine		>15	Ministry of health
j	3	Not a priority	Not a priority	Not a priority	Not a priority	Not a priority	Low priority	High priority	Objectives ;	Tuesday;Wednesday ;	8:00 am -10:00 am ;	Online	Woman	Pediatrics	Pediatric	>15	University Hospital	No
j	4	Low priority	Medium priority	High priority	High priority	High priority	High priority	High priority	Objectives ;Location;Presenter ;Session length;	Thursday;	4:00-pm-6:00 pm;	Blended (both online and face-to-face)	Man	Surgery		>15	Private sector
j	5	Medium priority	Medium priority	Medium priority	High priority	Medium priority	Medium priority	Medium priority	Location;Objectives ;Presenter ;Time of the session ;Session length;Certification ;	Sunday ;Tuesday;Wednesday ;Thursday;Monday ;	4:00-pm-6:00 pm;	Blended (both online and face-to-face)	Woman	Internal Medicine		11-15	University Hospital
j	6	High priority	High priority	High priority	Medium priority	High priority	Not a priority	Medium priority	Objectives ;Session length;	Wednesday ;Monday ;	12:00 noon-2:00 pm;	Face-to-face	Man	Obstetric s and gynecology		>15	Military services
j	7	Medium priority	Medium priority	High priority	Low priority	High priority	Medium priority	High priority	Time of the session ;Session length;	Wednesday ;	10:00 am -12:00 noon;	Face-to-face	Man	Obstetric s and gynecology		>15	Ministry of health
j	8	Not a priority	High priority	High priority	High priority	High priority	High priority	High priority	CPD points ;Location;Objectives ;	Monday ;	8:00 am -10:00 am ;	Face-to-face	Man	Obstetric s and gynecology	Obstetrics and Gynecology specialist	1-5	Military services
j	9	Low priority	High priority	High priority	Medium priority	High priority	High priority	High priority	Objectives ;Session length;CPD points ;Certification ;	Saturday;	8:00 am -10:00 am ;	Face-to-face	Man	Other (Please specify below)	Anesthesia	>15	University Hospital	Good luck
j	10	Medium priority	Medium priority	Medium priority	Medium priority	Medium priority	Low priority	Medium priority	Objectives ;Location;Presenter ;Session length;Time of the session ;CPD points ;Certification ;	Saturday;	10:00 am -12:00 noon;4:00-pm-6:00 pm;	Face-to-face	Woman	Obstetric s and gynecology	Obstetrics and Gynecology / Reproductive Medicine	6-10	Military services
j	11	Low priority	Medium priority	Medium priority	High priority	Medium priority	High priority	High priority	Objectives ;Location;Presenter ;Session length;Time of the session ;CPD points ;Certification ;	Sunday ;	4:00-pm-6:00 pm;	Online	Woman	Pediatrics		1-5	Private sector
j	12	Low priority	Medium priority	Medium priority	Low priority	Medium priority	High priority	Medium priority	Objectives ;Location;Time of the session ;Session length;	Thursday;Tuesday;	4:00-pm-6:00 pm;	Online	Man	Pediatrics	Pediatric Pulmonology	11-15	Private sector
j	13	Medium priority	Medium priority	High priority	High priority	High priority	High priority	High priority	CPD points ;Time of the session ;Presenter ;Certification ;Location;Objectives ;Session length;	Sunday ;	8:00 am -10:00 am ;10:00 am -12:00 noon;12:00 noon-2:00 pm;	Face-to-face	Woman	Obstetric s and gynecology	High risk pregnancy	>15	Military services
j	14	Medium priority	Medium priority	High priority	High priority	High priority	High priority	High priority	Location;	Tuesday;Wednesday ;	12:00 noon-2:00 pm;	Blended (both online and face-to-face)	Woman	Pediatrics	Pediatrician	>15	Ministry of health
j	15	Low priority	Medium priority	High priority	High priority	Medium priority	High priority	High priority	Objectives ;Time of the session ;Location;	Tuesday;Thursday;	8:00 am -10:00 am ;	Face-to-face	Woman	Pediatrics	Neonatal medicine	>15	Private sector
j	16	Medium priority	Medium priority	Medium priority	Medium priority	Medium priority	Medium priority	Medium priority	Objectives ;Location;Presenter ;Session length;Time of the session ;CPD points ;Certification ;	Thursday;	2:00 pm-4:00 pm;	Blended (both online and face-to-face)	Man	Pediatrics	Pediatric cardiologist	>15	Private sector	Focus on better communication with trainees
j	17	Medium priority	High priority	High priority	High priority	Medium priority	High priority	Medium priority	Location;Objectives ;Presenter ;Time of the session ;Certification ;	Saturday;	4:00-pm-6:00 pm;	Face-to-face	Man	Obstetric s and gynecology		11-15	Military services
j	18	Not a priority	High priority	High priority	High priority	High priority	Medium priority	High priority	Objectives ;Time of the session ;	Monday ;	2:00 pm-4:00 pm;	Face-to-face	Woman	Other (Please specify below)	Family medicine	>15	University Hospital	Resources available ,
j	19	Not a priority	Medium priority	Medium priority	Medium priority	Medium priority	Medium priority	High priority	Time of the session ;Session length;	Tuesday;	10:00 am -12:00 noon;	Blended (both online and face-to-face)	Woman	Other (Please specify below)	Family medicine	>15	University Hospital
j	20	Low priority	Medium priority	Medium priority	Medium priority	Medium priority	Medium priority	Medium priority	Location;Objectives ;Time of the session ;Session length;	Monday ;Wednesday ;	10:00 am -12:00 noon;	Blended (both online and face-to-face)	Woman	Pediatrics		1-5	Ministry of health
j	21	Not a priority	Low priority	Not a priority	Low priority	Low priority	Not a priority	Not a priority	Session length;Time of the session ;CPD points ;	Thursday;Tuesday;	12:00 noon-2:00 pm;	Online	Man	Pediatrics		11-15	Ministry of health	No I don’t have any comments
j	22	Not a priority	Not a priority	Not a priority	Not a priority	Not a priority	Not a priority	Not a priority	Objectives ;	Wednesday ;	10:00 am -12:00 noon;	Face-to-face	Man	Pediatrics		>15	University Hospital
j	23	High priority	Medium priority	High priority	High priority	High priority	High priority	High priority	Objectives ;Certification ;Session length;	Thursday;	12:00 noon-2:00 pm;2:00 pm-4:00 pm;	Blended (both online and face-to-face)	Woman	Pediatrics	Respiratory	11-15	University Hospital	Combined workshops for trainers and students
j	24	High priority	High priority	High priority	High priority	High priority	High priority	High priority	CPD points ;Certification ;Objectives ;Time of the session ;Session length;Presenter ;Location;	Saturday;	4:00-pm-6:00 pm;	Face-to-face	Man	Other (Please specify below)	Pediatric hematology oncology	6-10	University Hospital
j	25	Medium priority	Medium priority	High priority	Low priority	Low priority	Medium priority	High priority	Objectives ;Location;Presenter ;Session length;Time of the session ;	Monday ;	2:00 pm-4:00 pm;	Face-to-face	Man	Surgery	Plastic surgery	>15	University Hospital
j	26	Low priority	Low priority	Low priority	Medium priority	Medium priority	High priority	High priority	Presenter ;CPD points ;Certification ;Time of the session ;Objectives ;	Thursday;Sunday ;Saturday;	10:00 am -12:00 noon;12:00 noon-2:00 pm;2:00 pm-4:00 pm;	Blended (both online and face-to-face)	Woman	Pediatrics	Pediatric	11-15	University Hospital
j	27	Not a priority	Not a priority	Low priority	Medium priority	Medium priority	High priority	High priority	Objectives ;Time of the session ;	Thursday;Sunday ;	12:00 noon-2:00 pm;2:00 pm-4:00 pm;	Blended (both online and face-to-face)	Woman	Pediatrics	Nephrology	11-15	University Hospital
j	28	Low priority	Not a priority	Low priority	Low priority	Low priority	High priority	Medium priority	Session length;Presenter ;Location;	Sunday ;Thursday;	2:00 pm-4:00 pm;8:00 am -10:00 am ;	Face-to-face	Woman	Obstetric s and gynecology	Fetomaternal medicine	11-15	University Hospital
j	29	Low priority	High priority	High priority	High priority	High priority	High priority	High priority	Objectives ;Location;Presenter ;Session length;Time of the session ;CPD points ;Certification ;	Thursday;	4:00-pm-6:00 pm;	Blended (both online and face-to-face)	Man	Obstetric s and gynecology		>15	University Hospital
j	30	Not a priority	Not a priority	Low priority	Low priority	Low priority	Low priority	Low priority	Presenter ;Time of the session ;CPD points ;Certification ;	Saturday;	8:00 am -10:00 am ;2:00 pm-4:00 pm;	Face-to-face	Man	Other (Please specify below)	Intensive care	>15	University Hospital
j	31	Medium priority	Low priority	Medium priority	Medium priority	High priority	High priority	High priority	Objectives ;Location;Presenter ;Session length;Time of the session ;CPD points ;	Saturday;Thursday;	8:00 am -10:00 am ;4:00-pm-6:00 pm;	Face-to-face	Man	Other (Please specify below)	Anesthesia	>15	University Hospital	Practical training as a major part.
j	32	High priority	Low priority	Not a priority	Not a priority	Not a priority	Not a priority	Not a priority	Presenter ;	Monday ;	8:00 am -10:00 am ;	Face-to-face	Man	Obstetric s and gynecology		>15	University Hospital
j	33	Low priority	Medium priority	High priority	High priority	High priority	High priority	Medium priority	Time of the session ;	Saturday;	12:00 noon-2:00 pm;	Face-to-face	Man	Other (Please specify below)	Anesthesia	>15	University Hospital	Shortage of staff and working in private sector are the main factors that destroy learning progress
j	34	Low priority	Low priority	Low priority	Medium priority	Medium priority	High priority	Medium priority	Objectives ;Time of the session ;CPD points ;Certification ;	Sunday ;	8:00 am -10:00 am ;2:00 pm-4:00 pm;	Face-to-face	Woman	Obstetric s and gynecology		11-15	University Hospital
j	35	High priority	High priority	High priority	Medium priority	High priority	High priority	High priority	Objectives ;Location;Presenter ;Session length;Time of the session ;Certification ;	Wednesday ;	8:00 am -10:00 am ;	Face-to-face	Man	Obstetric s and gynecology	Gyn. Oncology	>15	University Hospital	Proper choice of the inspectors, اختيار المواضيع بدون مجاملات لاحد،،،
j	36	Low priority	Low priority	Low priority	Low priority	Low priority	Low priority	Medium priority	Objectives ;Location;Session length;Time of the session ;	Saturday;	10:00 am -12:00 noon;2:00 pm-4:00 pm;	Blended (both online and face-to-face)	Man	Pediatrics	Pediatric cardiology	>15	University Hospital
j	37	Medium priority	Low priority	Low priority	Medium priority	Medium priority	High priority	Medium priority	Location;Session length;	Wednesday ;	12:00 noon-2:00 pm;	Face-to-face	Man	Other (Please specify below)	Ophthalmologist	>15	University Hospital
j	38	Not a priority	High priority	High priority	High priority	High priority	Low priority	High priority	Objectives ;CPD points ;	Tuesday;	8:00 am -10:00 am ;	Face-to-face	Man	Surgery	General surgery	>15	University Hospital
j	39	Not a priority	Not a priority	Medium priority	Medium priority	High priority	High priority	High priority	Location;Time of the session ;Certification ;CPD points ;Objectives ;Session length;Presenter ;	Monday ;Thursday;	12:00 noon-2:00 pm;2:00 pm-4:00 pm;	Blended (both online and face-to-face)	Woman	Other (Please specify below)	Family Medicine	1-5	University Hospital
j	40	High priority	High priority	Low priority	High priority	Low priority	Low priority	Medium priority	Location;Objectives ;Presenter ;Time of the session ;CPD points ;Certification ;	Sunday ;	12:00 noon-2:00 pm;	Blended (both online and face-to-face)	Woman	Other (Please specify below)	Pathology	6-10	University Hospital
j	41	High priority	High priority	Low priority	High priority	Low priority	Medium priority	High priority	Session length;Time of the session ;	Monday ;Sunday ;Tuesday;Wednesday ;	4:00-pm-6:00 pm;	Online	Man	Other (Please specify below)	Ophthalmology	>15	University Hospital
j	42	Low priority	High priority	Medium priority	Medium priority	High priority	Medium priority	Medium priority	Objectives ;Location;Presenter ;Session length;Time of the session ;CPD points ;Certification ;	Thursday;	8:00 am -10:00 am ;	Face-to-face	Man	Surgery		>15	University Hospital
j	43	High priority	High priority	High priority	Medium priority	High priority	High priority	High priority	Objectives ;Time of the session ;Location;Certification ;Presenter ;	Monday ;Wednesday ;	8:00 am -10:00 am ;2:00 pm-4:00 pm;	Face-to-face	Man	Internal Medicine		11-15	Ministry of health
j	44	High priority	High priority	High priority	High priority	High priority	High priority	High priority	Objectives ;Presenter ;Time of the session ;CPD points ;Certification ;Location;Session length;	Sunday ;	8:00 am -10:00 am ;	Face-to-face	Man	Surgery	Orthopedics	11-15	University Hospital
j	45	Low priority	High priority	High priority	Medium priority	High priority	High priority	High priority	Objectives ;Certification ;	Tuesday;Thursday;	12:00 noon-2:00 pm;10:00 am -12:00 noon;	Blended (both online and face-to-face)	Man	Surgery		>15	Ministry of health
j	46	High priority	High priority	High priority	High priority	High priority	High priority	High priority	Objectives ;Location;Presenter ;Time of the session ;Session length;	Thursday;Tuesday;	8:00 am -10:00 am ;4:00-pm-6:00 pm;	Blended (both online and face-to-face)	Woman	Obstetric s and gynecology	Senior consultant ob /Gyn	>15	Private sector	To provide a clear blueprints / syllabus for each training year, and to keep on touch between the fulltime and the external tutors
j	47	Low priority	Medium priority	Medium priority	Low priority	Medium priority	High priority	Medium priority	Objectives ;Location;Session length;Certification ;	Monday ;Thursday;	10:00 am -12:00 noon;	Blended (both online and face-to-face)	Man	Internal Medicine		11-15	University Hospital
j	48	Not a priority	Not a priority	Not a priority	Medium priority	Medium priority	High priority	Medium priority	Objectives ;Presenter ;Certification ;	Wednesday ;	10:00 am -12:00 noon;4:00-pm-6:00 pm;8:00 am -10:00 am ;	Blended (both online and face-to-face)	Woman	Pediatrics	Endocrine	11-15	University Hospital
j	49	Medium priority	Medium priority	High priority	High priority	Medium priority	Medium priority	High priority	Time of the session ;Objectives ;Location;	Sunday ;	8:00 am -10:00 am ;	Face-to-face	Man	Pediatrics	Pediatrician	>15	Private sector
j	50	High priority	Medium priority	High priority	High priority	High priority	High priority	Medium priority	Session length;Time of the session ;Location;Presenter ;	Sunday ;	10:00 am -12:00 noon;	Blended (both online and face-to-face)	Man	Internal Medicine	Endocrinologist	>15	University Hospital	N/A
j	51	High priority	High priority	High priority	High priority	High priority	High priority	High priority	Presenter ;CPD points ;Certification ;Objectives ;	Monday ;Tuesday;	2:00 pm-4:00 pm;12:00 noon-2:00 pm;	Blended (both online and face-to-face)	Man	Surgery	Endocrine surgery	>15	University Hospital	I think bedside education is a key element in clinical training and education we need to encourage professors to provide a protected time for bedside education
j	52	High priority	High priority	High priority	High priority	High priority	High priority	High priority	Objectives ;Location;Presenter ;Time of the session ;	Wednesday ;	10:00 am -12:00 noon;	Face-to-face	Woman	Internal Medicine	Rheumatologist	6-10	University Hospital
j	53	Low priority	Medium priority	High priority	High priority	High priority	High priority	High priority	Objectives ;Time of the session ;Location;Certification ;	Monday ;Wednesday ;	4:00-pm-6:00 pm;	Blended (both online and face-to-face)	Man	Other (Please specify below)	Medical physiology and pathophysiology	>15	University Hospital	Clinical skills are essential
j	54	High priority	High priority	Low priority	Low priority	Not a priority	Not a priority	Low priority	Location;Objectives ;Session length;Presenter ;Time of the session ;CPD points ;Certification ;	Tuesday;	4:00-pm-6:00 pm;	Online	Man	Surgery	Special	11-15	University Hospital	Nothing
j	55	High priority	High priority	High priority	Medium priority	High priority	Low priority	Medium priority	Location;Presenter ;Session length;CPD points ;Certification ;	Monday ;Wednesday ;Thursday;	4:00-pm-6:00 pm;	Online	Man	Other (Please specify below)	Orthopedic surgery	6-10	University Hospital
j	56	Not a priority	High priority	Medium priority	Medium priority	Medium priority	Medium priority	High priority	Location;CPD points ;Presenter ;Time of the session ;Objectives ;	Wednesday ;Monday ;	8:00 am -10:00 am ;10:00 am -12:00 noon;12:00 noon-2:00 pm;	Face-to-face	Woman	Obstetric s and gynecology		6-10	Private sector
j	57	High priority	Low priority	Medium priority	Medium priority	Medium priority	High priority	Not a priority	Location;Time of the session ;Session length;Objectives ;CPD points ;Certification ;Presenter ;	Sunday ;	10:00 am -12:00 noon;	Online	Man	Internal Medicine	Nephrology	11-15	University Hospital
j	58	High priority	High priority	High priority	Medium priority	High priority	High priority	High priority	Objectives ;Session length;Time of the session ;Certification ;	Saturday;	4:00-pm-6:00 pm;	Blended (both online and face-to-face)	Woman	Internal Medicine		6-10	University Hospital
j	59	Medium priority	Medium priority	Medium priority	Low priority	High priority	High priority	High priority	Certification ;CPD points ;Location;	Saturday;	10:00 am -12:00 noon;8:00 am -10:00 am ;	Face-to-face	Man	Other (Please specify below)	Radiology	11-15	University Hospital
j	60	Medium priority	Low priority	Low priority	Medium priority	Low priority	Low priority	Low priority	Objectives ;Presenter ;Time of the session ;	Saturday;Tuesday;	2:00 pm-4:00 pm;12:00 noon-2:00 pm;	Online	Man	Surgery		>15	University Hospital
j	61	Low priority	High priority	High priority	High priority	High priority	High priority	High priority	CPD points ;Time of the session ;Presenter ;Objectives ;Session length;	Sunday ;Monday ;Tuesday;Wednesday ;	12:00 noon-2:00 pm;	Face-to-face	Man	Other (Please specify below)	Radiologist	>15	University Hospital
j	62	High priority	High priority	High priority	High priority	High priority	High priority	High priority	Objectives ;	Wednesday ;Thursday;	10:00 am -12:00 noon;	Face-to-face	Man	Other (Please specify below)	Orthopedic	>15	University Hospital
j	63	Low priority	Medium priority	Low priority	Medium priority	Medium priority	Medium priority	Low priority	CPD points ;Certification ;	Monday ;Sunday ;	10:00 am -12:00 noon;	Blended (both online and face-to-face)	Woman	Obstetric s and gynecology	Obgyn	6-10	Private sector
j	64	Not a priority	High priority	High priority	High priority	High priority	High priority	High priority	Objectives ;Time of the session ;Certification ;	Tuesday;	8:00 am -10:00 am ;	Face-to-face	Man	Internal Medicine	Cardiologist	>15	University Hospital
j	65	Low priority	Low priority	Medium priority	Medium priority	High priority	High priority	Medium priority	Objectives ;Presenter ;Location;Time of the session ;Session length;CPD points ;Certification ;	Thursday;Tuesday;	2:00 pm-4:00 pm;	Blended (both online and face-to-face)	Man	Internal Medicine		>15	University Hospital
j	66	Medium priority	High priority	Medium priority	High priority	High priority	Not a priority	Medium priority	Time of the session ;Session length;Presenter ;Location;Objectives ;	Sunday ;Tuesday;Saturday;	4:00-pm-6:00 pm;2:00 pm-4:00 pm;	Blended (both online and face-to-face)	Man	Surgery	Orthopaedics	>15	University Hospital
j	67	High priority	High priority	High priority	High priority	High priority	High priority	High priority	Time of the session ;	Monday ;	4:00-pm-6:00 pm;	Face-to-face	Man	Surgery	Surgery	>15	University Hospital	The trainee should be instructed about the learning objective too. Also the seriousness of the objectives .
j	68	Low priority	Low priority	Low priority	Low priority	Low priority	Low priority	Low priority	Location;Session length;Time of the session ;CPD points ;	Sunday ;Wednesday ;	10:00 am -12:00 noon;	Face-to-face	Man	Internal Medicine		1-5	University Hospital
j	69	Low priority	High priority	High priority	High priority	High priority	High priority	High priority	Objectives ;	Thursday;	10:00 am -12:00 noon;	Face-to-face	Man	Other (Please specify below)	Pathology	>15	University Hospital
j	70	Not a priority	Low priority	Medium priority	High priority	Medium priority	Medium priority	Medium priority	Location;Time of the session ;Certification ;	Sunday ;Tuesday;Wednesday ;	8:00 am -10:00 am ;10:00 am -12:00 noon;12:00 noon-2:00 pm;	Online	Man	Internal Medicine	Pulmonary critical care	6-10	University Hospital
j	71	High priority	Medium priority	Medium priority	Medium priority	High priority	High priority	High priority	Time of the session ;Presenter ;Location;	Tuesday;Wednesday ;	8:00 am -10:00 am ;12:00 noon-2:00 pm;4:00-pm-6:00 pm;	Face-to-face	Man	Surgery	Plastic surgery	6-10	University Hospital
j	72	Medium priority	High priority	High priority	High priority	High priority	High priority	High priority	Objectives ;Presenter ;CPD points ;Time of the session ;Location;Session length;Certification ;	Wednesday ;Thursday;Monday ;	4:00-pm-6:00 pm;	Blended (both online and face-to-face)	Man	Other (Please specify below)	Toxicology	>15	University Hospital
j	73	Medium priority	High priority	High priority	High priority	High priority	Medium priority	High priority	Objectives ;Location;Presenter ;Session length;Time of the session ;	Thursday;	8:00 am -10:00 am ;	Blended (both online and face-to-face)	Man	Internal Medicine	Adult Cardiology	>15	Private sector	Integration of daily student activity that includes early morning report followed by clinical teaching activity bed side and/or clinics. A noon activity before 1-2 hour free time.
j	74	Medium priority	Low priority	Medium priority	Not a priority	Not a priority	Medium priority	Medium priority	Objectives ;Presenter ;Session length;CPD points ;Certification ;	Thursday;	10:00 am -12:00 noon;	Blended (both online and face-to-face)	Man	Internal Medicine		>15	University Hospital
j	75	Not a priority	Not a priority	Not a priority	Low priority	Not a priority	Medium priority	Low priority	Presenter ;Session length;Time of the session ;	Wednesday ;	2:00 pm-4:00 pm;12:00 noon-2:00 pm;	Blended (both online and face-to-face)	Woman	Other (Please specify below)	ENT	11-15	University Hospital
j	76	Medium priority	High priority	High priority	High priority	High priority	High priority	High priority	CPD points ;Certification ;Session length;Location;Objectives ;Presenter ;	Saturday;	2:00 pm-4:00 pm;4:00-pm-6:00 pm;	Blended (both online and face-to-face)	Woman	Other (Please specify below)	Respiratory and sleep medicine	11-15	University Hospital
j	77	High priority	High priority	High priority	High priority	High priority	High priority	High priority	Objectives ;Location;Presenter ;Session length;Time of the session ;	Thursday;	10:00 am -12:00 noon;	Blended (both online and face-to-face)	Woman	Internal Medicine	Rheumatology	11-15	University Hospital
j	78	Medium priority	Medium priority	Low priority	Medium priority	High priority	Medium priority	Medium priority	Location;Session length;Time of the session ;Certification ;	Sunday ;Thursday;	10:00 am -12:00 noon;	Online	Woman	Other (Please specify below)	Dermatology	1-5	University Hospital
j	79	Medium priority	High priority	High priority	High priority	High priority	Medium priority	High priority	Objectives ;Presenter ;Session length;Time of the session ;	Monday ;	8:00 am -10:00 am ;	Face-to-face	Man	Other (Please specify below)	Orthopedic	11-15	University Hospital
j	80	Not a priority	High priority	High priority	High priority	Medium priority	High priority	Medium priority	Objectives ;	Sunday ;Monday ;Wednesday ;Tuesday;	8:00 am -10:00 am ;	Face-to-face	Man	Other (Please specify below)	Anaesthesia	>15	University Hospital	You should put training programms to all people’s working in the operating rooms
j	81	Not a priority	High priority	High priority	High priority	High priority	High priority	High priority	Objectives ;Location;Presenter ;Session length;Time of the session ;CPD points ;Certification ;	Sunday ;	8:00 am -10:00 am ;	Blended (both online and face-to-face)	Man	Other (Please specify below)	Orthopedic	6-10	University Hospital
j	82	High priority	Medium priority	Low priority	Medium priority	Low priority	Low priority	Medium priority	Presenter ;Time of the session ;Objectives ;Location;CPD points ;Certification ;	Thursday;	2:00 pm-4:00 pm;	Online	Woman	Other (Please specify below)	Pathology	6-10	University Hospital
j	83	Low priority	Not a priority	Not a priority	Not a priority	Not a priority	Not a priority	Not a priority	Time of the session ;	Saturday;	4:00-pm-6:00 pm;	Online	Man	Surgery	General and GI Surgery	>15	Private sector	Structuring the curriculum of students according year
j	84	Medium priority	High priority	High priority	High priority	High priority	Medium priority	Medium priority	Location;Presenter ;Objectives ;	Tuesday;Monday ;	8:00 am -10:00 am ;	Blended (both online and face-to-face)	Woman	Internal Medicine	Endocrinology	>15	Private sector
j	85	Medium priority	High priority	High priority	High priority	Medium priority	Medium priority	Medium priority	Presenter ;Certification ;Objectives ;	Tuesday;Thursday;Sunday ;	12:00 noon-2:00 pm;10:00 am -12:00 noon;	Blended (both online and face-to-face)	Woman	Other (Please specify below)	Anatomy and Histology	6-10	Ministry of health	Thank you
j	86	Low priority	Medium priority	Low priority	Low priority	Medium priority	High priority	High priority	Location;Objectives ;Session length;Time of the session ;Certification ;CPD points ;	Wednesday ;Thursday;Saturday;	4:00-pm-6:00 pm;	Blended (both online and face-to-face)	Man	Other (Please specify below)	Neurosurgery	>15	University Hospital
j	87	Not a priority	Not a priority	Not a priority	Not a priority	Not a priority	Not a priority	Not a priority	Objectives ;Location;Session length;Time of the session ;Certification ;CPD points ;Presenter ;	Sunday ;Tuesday;Wednesday ;	8:00 am -10:00 am ;12:00 noon-2:00 pm;	Face-to-face	Woman	Pediatrics	Peadiatrician lactation consultant IBCLC	>15	Private sector
j	88	Not a priority	Low priority	High priority	High priority	High priority	High priority	High priority	Location;Time of the session ;	Saturday;Thursday;	8:00 am -10:00 am ;4:00-pm-6:00 pm;	Face-to-face	Man	Other (Please specify below)		11-15	University Hospital
j	89	Medium priority	High priority	High priority	Medium priority	High priority	High priority	High priority	Objectives ;Presenter ;CPD points ;Certification ;	Saturday;	2:00 pm-4:00 pm;	Blended (both online and face-to-face)	Man	Surgery	Surgical	>15	University Hospital
j	90	High priority	Medium priority	High priority	High priority	Medium priority	High priority	High priority	Objectives ;Location;Presenter ;Certification ;CPD points ;	Wednesday ;	10:00 am -12:00 noon;	Face-to-face	Woman	Pediatrics	Respiratory	>15	University Hospital
j	91	Low priority	Low priority	Not a priority	Low priority	Not a priority	Not a priority	Low priority	Session length;Presenter ;Location;Time of the session ;Certification ;	Wednesday ;Thursday;	10:00 am -12:00 noon;	Blended (both online and face-to-face)	Woman	Other (Please specify below)		11-15	University Hospital
j	92	Low priority	High priority	Not a priority	Low priority	Not a priority	Not a priority	Medium priority	Session length;Presenter ;Time of the session ;Objectives ;Location;	Thursday;	2:00 pm-4:00 pm;	Blended (both online and face-to-face)	Woman	Other (Please specify below)	Radiologist	>15	University Hospital
j	93	High priority	Medium priority	High priority	High priority	High priority	High priority	High priority	Session length;Certification ;Location;	Thursday;Sunday ;	10:00 am -12:00 noon;	Face-to-face	Woman	Other (Please specify below)	Rheumatology	>15	Military services
j	94	High priority	High priority	High priority	High priority	High priority	High priority	High priority	Location;Certification ;	Thursday;	2:00 pm-4:00 pm;8:00 am -10:00 am ;	Face-to-face	Woman	Obstetric s and gynecology	Feto maternal medicine	>15	University Hospital
j	95	Medium priority	Medium priority	Medium priority	Medium priority	Medium priority	Medium priority	Medium priority	Objectives ;Location;	Tuesday;	4:00-pm-6:00 pm;	Online	Man	Surgery	General surgery/ HPB	1-5	University Hospital
j	96	Not a priority	Medium priority	High priority	High priority	High priority	High priority	High priority	Session length;Objectives ;Time of the session ;	Monday ;Wednesday ;	8:00 am -10:00 am ;12:00 noon-2:00 pm;	Face-to-face	Man	Pediatrics	Pediatric Nephrology	>15	Private sector	Newer graduates need emphasis on history and physical exam during rounds and introductory course
b	1	Medium priority	Low priority	High priority	Medium priority	High priority	High priority	Medium priority	Objectives ;Location;Time of the session ;CPD points ;Certification ;Presenter ;	Thursday;Saturday;	4:00-pm-6:00 pm;2:00 pm-4:00 pm;	Online	Man	Other (Please specify below)	Neurosurgery	1-5	University
b	2	High priority	Medium priority	High priority	Medium priority	Medium priority	Medium priority	Medium priority	Objectives ;Location;Session length;Time of the session ;	Sunday ;Wednesday ;Tuesday;	2:00 pm-4:00 pm;	Blended (both online and face-to-face)	Man	Pediatrics	Pediatrics	6-10	University
b	3	Low priority	Medium priority	High priority	Medium priority	High priority	Medium priority	Medium priority	Objectives ;Location;Time of the session ;Certification ;	Sunday ;Saturday;	4:00-pm-6:00 pm;	Blended (both online and face-to-face)	Man	Surgery	Urology	1-5	University
b	4	Medium priority	High priority	High priority	High priority	High priority	High priority	High priority	Certification ;Session length;Location;Time of the session ;CPD points ;Objectives ;	Sunday ;Thursday;Saturday;	10:00 am -12:00 noon;	Blended (both online and face-to-face)	Man	Other (Please specify below)	Urology	>15	Military services
b	5	Not a priority	High priority	High priority	Medium priority	Medium priority	Medium priority	Medium priority	CPD points ;Presenter ;Certification ;	Saturday;Sunday ;	4:00-pm-6:00 pm;	Face-to-face	Man	Other (Please specify below)	Otolaryngology	>15	University
b	6	Not a priority	Medium priority	Low priority	Low priority	High priority	Low priority	High priority	Location;CPD points ;Certification ;Session length;	Wednesday ;Monday ;	10:00 am -12:00 noon;	Online	Woman	Surgery	General Surgery	6-10	University
b	7	Not a priority	Low priority	Low priority	Not a priority	Low priority	Low priority	Low priority	Objectives ;Session length;CPD points ;Certification ;	Saturday;	10:00 am -12:00 noon;	Face-to-face	Woman	Pediatrics		>15	Ministry of health
b	8	High priority	Medium priority	High priority	High priority	High priority	High priority	High priority	Objectives ;Certification ;CPD points ;Time of the session ;	Thursday;	10:00 am -12:00 noon;12:00 noon-2:00 pm;2:00 pm-4:00 pm;	Face-to-face	Woman	Obstetric s and gynecology	Obstetrics and gynaecology	1-5	University
b	9	Medium priority	High priority	High priority	Medium priority	High priority	Medium priority	High priority	Objectives ;CPD points ;	Thursday;	10:00 am -12:00 noon;	Online	Woman	Obstetric s and gynecology	Urogynecologist	11-15	Military services	Nothing
b	10	Low priority	High priority	High priority	Medium priority	Medium priority	Medium priority	Medium priority	CPD points ;Location;Objectives ;	Tuesday;Wednesday ;	10:00 am -12:00 noon;	Blended (both online and face-to-face)	Man	Surgery	Paediatric Surgeon	>15	Ministry of health
b	11	High priority	High priority	High priority	High priority	High priority	High priority	High priority	Time of the session ;CPD points ;Session length;	Wednesday ;	12:00 noon-2:00 pm;	Blended (both online and face-to-face)	Man	Surgery	General surgery	6-10	University
b	12	Medium priority	Medium priority	High priority	High priority	High priority	High priority	Medium priority	Objectives ;Location;Presenter ;Session length;Time of the session ;CPD points ;Certification ;	Sunday ;	8:00 am -10:00 am ;10:00 am -12:00 noon;12:00 noon-2:00 pm;	Blended (both online and face-to-face)	Woman	Obstetric s and gynecology		>15	Military services
b	13	High priority	High priority	High priority	High priority	High priority	Medium priority	High priority	Objectives ;Presenter ;	Saturday;Sunday ;	8:00 am -10:00 am ;10:00 am -12:00 noon;	Face-to-face	Man	Surgery	General and laparoscopic surgery	>15	University	To be well structured, careful selection of instructors regarding knowledge and experience and reasonable number of candidates
b	14	High priority	High priority	High priority	High priority	High priority	High priority	High priority	Objectives ;Time of the session ;Location;	Monday ;	8:00 am -10:00 am ;	Blended (both online and face-to-face)	Man	Obstetric s and gynecology	Obstetrics and gynecology	1-5	Military services	Continuity and seriousness
b	15	Not a priority	Not a priority	Not a priority	Not a priority	Not a priority	Medium priority	Medium priority	Presenter ;	Sunday ;	8:00 am -10:00 am ;	Face-to-face	Man	Other (Please specify below)	Orthopedics	>15	University
b	16	Medium priority	High priority	High priority	Medium priority	High priority	Medium priority	Medium priority	Objectives ;Location;Presenter ;Session length;	Wednesday ;Tuesday;Monday ;Sunday ;	4:00-pm-6:00 pm;	Blended (both online and face-to-face)	Man	Obstetric s and gynecology		>15	University
b	17	High priority	High priority	Medium priority	Low priority	High priority	Not a priority	Medium priority	Location;Presenter ;Session length;	Tuesday;Wednesday ;	10:00 am -12:00 noon;	Face-to-face	Man	Other (Please specify below)	Urology	>15	Military services
b	18	Not a priority	Not a priority	Not a priority	Not a priority	Not a priority	Low priority	Not a priority	Objectives ;	Tuesday;	8:00 am -10:00 am ;	Blended (both online and face-to-face)	Man	Surgery		>15	University
b	19	Low priority	High priority	High priority	High priority	High priority	High priority	High priority	Certification ;CPD points ;Time of the session ;Session length;Presenter ;Location;Objectives ;	Tuesday;	12:00 noon-2:00 pm;10:00 am -12:00 noon;	Face-to-face	Man	Other (Please specify below)	Orthopedic surgeon	6-10	University	Ygv
b	20	High priority	High priority	High priority	High priority	High priority	High priority	High priority	CPD points ;Certification ;	Sunday ;Monday ;Tuesday;Wednesday ;Thursday;	10:00 am -12:00 noon;12:00 noon-2:00 pm;2:00 pm-4:00 pm;	Blended (both online and face-to-face)	Man	Obstetric s and gynecology	Obgyn	1-5	Ministry of health
b	21	Low priority	High priority	High priority	Medium priority	High priority	High priority	High priority	Objectives ;	Sunday ;Thursday;	8:00 am -10:00 am ;10:00 am -12:00 noon;	Blended (both online and face-to-face)	Man	Surgery	Urologist	>15	Military services
b	22	Low priority	High priority	High priority	High priority	High priority	High priority	High priority	Certification ;Objectives ;Presenter ;	Tuesday;Saturday;	8:00 am -10:00 am ;10:00 am -12:00 noon;	Face-to-face	Man	Surgery	Urology	1-5	Ministry of health
b	23	Medium priority	Medium priority	High priority	Medium priority	High priority	Medium priority	Medium priority	Presenter ;Time of the session ;Session length;Location;Objectives ;	Saturday;	4:00-pm-6:00 pm;	Face-to-face	Man	Other (Please specify below)	Anesthesia	1-5	Ministry of health
b	24	Low priority	Not a priority	Low priority	Low priority	High priority	High priority	High priority	Location;Presenter ;Time of the session ;CPD points ;	Sunday ;	10:00 am -12:00 noon;12:00 noon-2:00 pm;	Face-to-face	Woman	Internal Medicine		6-10	University
b	25	High priority	High priority	High priority	High priority	High priority	High priority	High priority	Objectives ;Location;Presenter ;Session length;Time of the session ;CPD points ;Certification ;	Tuesday;Wednesday ;Thursday;	10:00 am -12:00 noon;	Online	Woman	Other (Please specify below)	Pulmonology	11-15	University
b	26	High priority	High priority	Not a priority	Not a priority	Medium priority	Medium priority	High priority	Objectives ;Location;Presenter ;CPD points ;Certification ;	Thursday;Sunday ;Tuesday;	10:00 am -12:00 noon;	Blended (both online and face-to-face)	Man	Pediatrics		6-10	University
b	27	Medium priority	High priority	High priority	Medium priority	Medium priority	Low priority	High priority	CPD points ;Certification ;Location;	Tuesday;Wednesday ;Sunday ;	8:00 am -10:00 am ;	Online	Man	Other (Please specify below)	Ophthalmology	6-10	University
b	28	Medium priority	High priority	High priority	High priority	High priority	High priority	High priority	Location;Time of the session ;Session length;	Thursday;Saturday;	2:00 pm-4:00 pm;4:00-pm-6:00 pm;	Blended (both online and face-to-face)	Man	Other (Please specify below)	Neurosurgery	1-5	Private sector
b	29	Low priority	Medium priority	High priority	High priority	High priority	High priority	High priority	Objectives ;Presenter ;Certification ;	Wednesday ;	12:00 noon-2:00 pm;	Blended (both online and face-to-face)	Woman	Obstetric s and gynecology		1-5	University
b	30	High priority	High priority	High priority	Medium priority	High priority	Medium priority	High priority	Objectives ;Presenter ;Session length;CPD points ;Certification ;	Sunday ;	8:00 am -10:00 am ;10:00 am -12:00 noon;	Blended (both online and face-to-face)	Man	Internal Medicine		6-10	University
b	31	Low priority	High priority	High priority	Low priority	Medium priority	High priority	High priority	Presenter ;Certification ;	Monday ;Wednesday ;	10:00 am -12:00 noon;	Face-to-face	Man	Other (Please specify below)	INTERNAL MEDICINE &NEPHROLOGY	>15	Private sector	Let the students have several sessions with the clinical trainers.
b	32	High priority	Medium priority	High priority	High priority	High priority	High priority	High priority	Objectives ;	Thursday;Monday ;	12:00 noon-2:00 pm;	Face-to-face	Man	Other (Please specify below)	Urology	11-15	University
b	33	Medium priority	High priority	High priority	High priority	High priority	High priority	High priority	CPD points ;Certification ;Presenter ;	Sunday ;Monday ;Wednesday ;	8:00 am -10:00 am ;	Online	Man	Internal Medicine	Internal medicine specialist	1-5	Ministry of health	Be on time always
b	34	Low priority	Not a priority	Not a priority	Low priority	Low priority	Not a priority	Low priority	Location;Session length;Time of the session ;	Wednesday ;	12:00 noon-2:00 pm;	Online	Woman	Other (Please specify below)	Ophthalmology	1-5	University
b	35	Not a priority	High priority	Medium priority	Medium priority	Medium priority	High priority	Low priority	Objectives ;Session length;Time of the session ;Certification ;	Thursday;Sunday ;	10:00 am -12:00 noon;8:00 am -10:00 am ;	Blended (both online and face-to-face)	Man	Other (Please specify below)	Orthopedic	6-10	University
b	36	Low priority	High priority	High priority	Medium priority	Medium priority	Medium priority	Medium priority	Location;Objectives ;Certification ;	Thursday;Saturday;	10:00 am -12:00 noon;	Online	Man	Other (Please specify below)	Ophthalmology	1-5	University
b	37	Not a priority	Not a priority	High priority	Medium priority	Medium priority	High priority	High priority	Objectives ;Presenter ;Certification ;	Saturday;Tuesday;	4:00-pm-6:00 pm;	Blended (both online and face-to-face)	Man	Internal Medicine	Internal Medicine	1-5	Ministry of health
b	38	High priority	High priority	High priority	High priority	High priority	High priority	High priority	Location;CPD points ;Objectives ;	Wednesday ;Thursday;	12:00 noon-2:00 pm;2:00 pm-4:00 pm;	Blended (both online and face-to-face)	Man	Other (Please specify below)	Orthopedics	1-5	Private sector
b	39	High priority	High priority	High priority	High priority	High priority	Medium priority	High priority	Objectives ;Presenter ;Location;Certification ;	Sunday ;Monday ;Wednesday ;Thursday;	10:00 am -12:00 noon;	Face-to-face	Woman	Pediatrics	Pediatric nephrology	1-5	Ministry of health
b	40	Not a priority	High priority	High priority	High priority	High priority	Medium priority	Medium priority	Objectives ;	Saturday;Thursday;	10:00 am -12:00 noon;	Face-to-face	Man	Other (Please specify below)	Urology	1-5	Ministry of health	Collaboration between clinical trainer and lecturer
h	1	Medium priority	High priority	High priority	High priority	High priority	High priority	High priority	Objectives ;Presenter ;Time of the session ;	Sunday ;Monday ;	4:00-pm-6:00 pm;10:00 am -12:00 noon;	Blended (both online and face-to-face)	Woman	Pediatrics	Pediatric neurology	6-10	Ministry of health
h	2	Low priority	Low priority	Low priority	Medium priority	Low priority	Low priority	Low priority	Location;Time of the session ;	Monday ;	2:00 pm-4:00 pm;	Online	Man	Other (Please specify below)	Anethesia	6-10	Ministry of health
h	3	High priority	High priority	Low priority	High priority	Medium priority	Low priority	Low priority	Location;Time of the session ;CPD points ;	Monday ;Thursday;Saturday;	8:00 am -10:00 am ;10:00 am -12:00 noon;	Face-to-face	Man	Other (Please specify below)	Ophthalmology	>15	Ministry of health
h	4	High priority	Medium priority	High priority	Medium priority	High priority	Medium priority	High priority	Objectives ;Location;Presenter ;Certification ;	Wednesday ;	10:00 am -12:00 noon;	Online	Man	Other (Please specify below)	Orthopedics	11-15	Ministry of health
h	5	Medium priority	Medium priority	Medium priority	Medium priority	High priority	High priority	High priority	Objectives ;Location;Presenter ;CPD points ;Time of the session ;Session length;	Tuesday;Wednesday ;Monday ;	8:00 am -10:00 am ;	Face-to-face	Man	Obstetric s and gynecology		>15	Ministry of health
h	6	Medium priority	High priority	High priority	Medium priority	High priority	High priority	Low priority	Objectives ;Location;Session length;	Sunday ;	10:00 am -12:00 noon;	Blended (both online and face-to-face)	Man	Other (Please specify below)	Orthopaedic	6-10	Ministry of health
h	7	Not a priority	Not a priority	Not a priority	Not a priority	Not a priority	Not a priority	Not a priority	Location;Session length;Time of the session ;	Monday ;Tuesday;	10:00 am -12:00 noon;	Online	Man	Other (Please specify below)	Family medicine	11-15	University Hospital
h	8	High priority	High priority	High priority	Medium priority	Medium priority	Medium priority	Medium priority	Objectives ;Location;Presenter ;Session length;Time of the session ;CPD points ;Certification ;	Wednesday ;	10:00 am -12:00 noon;	Blended (both online and face-to-face)	Woman	Pediatrics	Gastroenterology	6-10	Ministry of health	Salma.braizat@hu.edu.jo
h	9	Medium priority	High priority	Medium priority	Medium priority	Medium priority	Low priority	Medium priority	Objectives ;CPD points ;Certification ;Session length;	Thursday;	12:00 noon-2:00 pm;	Online	Man	Surgery	Hepatobiliary surgery	1-5	Ministry of health	-
h	10	Medium priority	High priority	High priority	Medium priority	Medium priority	Low priority	Medium priority	Objectives ;Session length;Certification ;	Saturday;	4:00-pm-6:00 pm;	Blended (both online and face-to-face)	Man	Surgery	Neurosurgery	11-15	University Hospital
h	11	Low priority	Low priority	Low priority	Low priority	Low priority	Low priority	Low priority	Certification ;	Thursday;Wednesday ;	10:00 am -12:00 noon;	Online	Man	Surgery		6-10	University Hospital
h	12	High priority	High priority	High priority	High priority	High priority	High priority	High priority	Objectives ;Location;Presenter ;Session length;Time of the session ;CPD points ;Certification ;	Saturday;	10:00 am -12:00 noon;	Face-to-face	Man	Other (Please specify below)	Neurosurgery	1-5	Ministry of health	None
h	13	High priority	High priority	High priority	Medium priority	Medium priority	High priority	High priority	Objectives ;Location;Session length;Time of the session ;Certification ;	Sunday ;Tuesday;	2:00 pm-4:00 pm;	Online	Man	Internal Medicine		1-5	Ministry of health
h	14	Medium priority	High priority	High priority	High priority	High priority	High priority	High priority	Certification ;CPD points ;Objectives ;Presenter ;Session length;	Monday ;	2:00 pm-4:00 pm;	Face-to-face	Man	Other (Please specify below)	Dermatology	1-5	Ministry of health
h	15	Medium priority	High priority	High priority	Medium priority	Medium priority	Not a priority	Medium priority	Objectives ;Presenter ;Certification ;CPD points ;	Monday ;	10:00 am -12:00 noon;8:00 am -10:00 am ;	Face-to-face	Man	Other (Please specify below)	Neurosurgery	1-5	Ministry of health	I faced a major and important problem while teaching students, which is the low level of pre-clinical knowledge in all fields. This may have serious implications for the training of students, and they may struggle later in the clinical years. Furthermore, there is an obvious defect in history-taking and performing clinical examinations that must be learned during the introductory course. Thank yo…
h	16	Medium priority	High priority	High priority	Medium priority	High priority	High priority	High priority	Objectives ;Location;Certification ;	Tuesday;Thursday;Saturday;	10:00 am -12:00 noon;	Face-to-face	Man	Other (Please specify below)	Nephrology	11-15	Ministry of health
h	17	High priority	High priority	High priority	High priority	High priority	High priority	High priority	Location;Presenter ;Session length;	Sunday ;Thursday;	12:00 noon-2:00 pm;	Face-to-face	Woman	Obstetric s and gynecology	Obs and gyn	11-15	Ministry of health
h	18	Medium priority	Not a priority	Not a priority	Not a priority	Not a priority	Not a priority	Not a priority	Certification ;Location;Objectives ;	Thursday;	8:00 am -10:00 am ;	Face-to-face	Woman	Obstetric s and gynecology		6-10	Military services
h	19	Low priority	High priority	Low priority	Not a priority	High priority	High priority	High priority	CPD points ;Certification ;Location;	Saturday;	2:00 pm-4:00 pm;	Face-to-face	Man	Other (Please specify below)	Dermatologist	1-5	Ministry of health
h	20	Not a priority	High priority	High priority	High priority	High priority	High priority	High priority	Objectives ;Presenter ;Certification ;Location;	Tuesday;Monday ;	10:00 am -12:00 noon;8:00 am -10:00 am ;	Online	Woman	Obstetric s and gynecology		11-15	Ministry of health
h	21	Low priority	Medium priority	High priority	High priority	High priority	High priority	Medium priority	Objectives ;Location;Presenter ;Time of the session ;Certification ;	Sunday ;Wednesday ;	8:00 am -10:00 am ;	Online	Man	Surgery	General	6-10	University Hospital
h	22	Low priority	High priority	Low priority	High priority	Medium priority	Low priority	High priority	Session length;Presenter ;Objectives ;	Wednesday ;Sunday ;	12:00 noon-2:00 pm;	Blended (both online and face-to-face)	Man	Internal Medicine	Nephrology	6-10	Ministry of health
h	23	Low priority	Medium priority	High priority	Medium priority	High priority	Medium priority	High priority	Certification ;Session length;Presenter ;Objectives ;	Sunday ;Tuesday;Wednesday ;	2:00 pm-4:00 pm;	Blended (both online and face-to-face)	Man	Other (Please specify below)	Ophthalmology	1-5	University Hospital
h	24	High priority	High priority	High priority	High priority	High priority	High priority	High priority	Objectives ;Location;Time of the session ;Certification ;	Sunday ;Wednesday ;Thursday;	12:00 noon-2:00 pm;	Blended (both online and face-to-face)	Woman	Pediatrics	Paediatric hematology	1-5	University Hospital
h	25	High priority	High priority	High priority	High priority	High priority	High priority	High priority	Location;Presenter ;CPD points ;Time of the session ;	Sunday ;Tuesday;	12:00 noon-2:00 pm;	Blended (both online and face-to-face)	Man	Surgery		11-15	Ministry of health
h	26	High priority	High priority	High priority	High priority	High priority	Medium priority	Medium priority	Location;Session length;	Thursday;	12:00 noon-2:00 pm;	Blended (both online and face-to-face)	Woman	Pediatrics	Pediatric	11-15	University Hospital
h	27	Medium priority	Medium priority	Low priority	Medium priority	Medium priority	Medium priority	Not a priority	Certification ;	Wednesday ;Thursday;	8:00 am -10:00 am ;10:00 am -12:00 noon;	Face-to-face	Man	Other (Please specify below)	Neurosurgery	1-5	Ministry of health
h	28	High priority	High priority	High priority	High priority	High priority	High priority	High priority	Objectives ;Presenter ;Time of the session ;Certification ;	Sunday ;Monday ;Tuesday;Wednesday ;	8:00 am -10:00 am ;	Face-to-face	Man	Pediatrics		6-10	Ministry of health
h	29	Low priority	High priority	High priority	High priority	Medium priority	Medium priority	Medium priority	Location;Session length;Time of the session ;Objectives ;	Saturday;Thursday;Sunday ;	4:00-pm-6:00 pm;2:00 pm-4:00 pm;	Blended (both online and face-to-face)	Man	Surgery	Neurosurgery	1-5	Ministry of health
h	30	Medium priority	Medium priority	High priority	High priority	High priority	High priority	High priority	Location;Presenter ;Session length;CPD points ;Certification ;	Thursday;	10:00 am -12:00 noon;2:00 pm-4:00 pm;	Blended (both online and face-to-face)	Man	Other (Please specify below)	Orthopedic	6-10	Ministry of health
h	31	Low priority	Low priority	Low priority	Medium priority	Medium priority	High priority	High priority	Session length;Time of the session ;	Saturday;	8:00 am -10:00 am ;	Face-to-face	Man	Surgery		6-10	Private sector
h	32	Low priority	Low priority	Low priority	Medium priority	High priority	High priority	High priority	Session length;Time of the session ;CPD points ;Certification ;Presenter ;Objectives ;	Tuesday;	12:00 noon-2:00 pm;	Face-to-face	Man	Pediatrics	Nephrology	>15	University Hospital
h	33	Low priority	Medium priority	High priority	High priority	High priority	High priority	High priority	Objectives ;Presenter ;Location;	Sunday ;Tuesday;	8:00 am -10:00 am ;10:00 am -12:00 noon;	Blended (both online and face-to-face)	Man	Obstetric s and gynecology	Reproductive Medicine and Surgery	11-15	University Hospital	New methods of undergraduate clinical teaching
h	34	Medium priority	Medium priority	High priority	High priority	Medium priority	High priority	High priority	Objectives ;Session length;Time of the session ;	Monday ;Wednesday ;	10:00 am -12:00 noon;	Face-to-face	Man	Other (Please specify below)	Pulmonologist	1-5	Ministry of health	All its ok
h	35	Low priority	Low priority	Low priority	Not a priority	Low priority	Low priority	Low priority	Objectives ;Presenter ;	Wednesday ;	4:00-pm-6:00 pm;	Face-to-face	Man	Internal Medicine	Internal medicine and cardiology	>15	University
h	36	Not a priority	High priority	High priority	High priority	High priority	High priority	High priority	CPD points ;Location;	Tuesday;	10:00 am -12:00 noon;12:00 noon-2:00 pm;	Face-to-face	Man	Surgery	ENT	>15	University
h	37	High priority	High priority	High priority	High priority	High priority	High priority	High priority	Presenter ;Session length;Time of the session ;Location;Objectives ;Certification ;CPD points ;	Wednesday ;Sunday ;	12:00 noon-2:00 pm;	Blended (both online and face-to-face)	Man	Internal Medicine	Internal medicine	1-5	University
h	38	Not a priority	Medium priority	Medium priority	Medium priority	High priority	High priority	High priority	Objectives ;	Thursday;	10:00 am -12:00 noon;12:00 noon-2:00 pm;	Face-to-face	Woman	Other (Please specify below)	Family Medicine	6-10	University
h	39	High priority	Medium priority	High priority	Medium priority	High priority	High priority	High priority	Presenter ;Objectives ;Certification ;	Tuesday;Thursday;	12:00 noon-2:00 pm;8:00 am -10:00 am ;	Online	Man	Pediatrics		1-5	University
h	40	Not a priority	Medium priority	Medium priority	High priority	High priority	Medium priority	High priority	CPD points ;Certification ;Time of the session ;Objectives ;	Sunday ;Tuesday;Saturday;	8:00 am -10:00 am ;12:00 noon-2:00 pm;	Face-to-face	Man	Other (Please specify below)	ophthalmology	11-15	University
h	41	High priority	Not a priority	Medium priority	Medium priority	High priority	High priority	Medium priority	Presenter ;Location;Objectives ;Certification ;	Sunday ;Wednesday ;Thursday;	4:00-pm-6:00 pm;	Online	Man	Surgery	Surgery	1-5	University	Focusing at points related to making students interact with instructor without feeling embarrassed and making the instructor able to give an individual objective evaluation
h	42	Not a priority	Not a priority	Not a priority	Not a priority	Not a priority	Not a priority	Not a priority	Presenter ;Session length;Certification ;	Monday ;Thursday;	8:00 am -10:00 am ;	Online	Man	Surgery	Urology	6-10	University
h	43	Medium priority	High priority	High priority	High priority	High priority	High priority	High priority	Objectives ;CPD points ;Certification ;Time of the session ;	Saturday;	2:00 pm-4:00 pm;4:00-pm-6:00 pm;	Blended (both online and face-to-face)	Woman	Other (Please specify below)	Family planing	6-10	Ministry of health
h	44	Not a priority	Low priority	Low priority	Medium priority	Low priority	Low priority	High priority	CPD points ;Certification ;Time of the session ;Location;Objectives ;	Monday ;Sunday ;Wednesday ;	10:00 am -12:00 noon;12:00 noon-2:00 pm;	Blended (both online and face-to-face)	Woman	Other (Please specify below)	Family medicine	>15	Ministry of health	Provide trainer by last evidence
h	45	Low priority	Medium priority	High priority	Medium priority	High priority	High priority	High priority	Time of the session ;	Monday ;Wednesday ;	10:00 am -12:00 noon;	Blended (both online and face-to-face)	Woman	Other (Please specify below)	Family medicine	1-5	Ministry of health
h	46	Low priority	Medium priority	High priority	High priority	High priority	High priority	High priority	Objectives ;CPD points ;	Saturday;Tuesday;	10:00 am -12:00 noon;	Blended (both online and face-to-face)	Woman	Other (Please specify below)	Family medicine	>15	Ministry of health	Modules and written lectures
h	47	Low priority	Low priority	Medium priority	High priority	High priority	High priority	High priority	Objectives ;Presenter ;Time of the session ;Session length;CPD points ;Certification ;Location;	Monday ;Tuesday;Thursday;Sunday ;Wednesday ;Saturday;	8:00 am -10:00 am ;	Face-to-face	Man	Other (Please specify below)	Ophthalmology	>15	Ministry of health
h	48	Low priority	High priority	High priority	High priority	High priority	High priority	High priority	Time of the session ;Session length;Location;	Sunday ;Monday ;Tuesday;Thursday;	8:00 am -10:00 am ;10:00 am -12:00 noon;	Face-to-face	Man	Pediatrics	Pediatrician @NICU	1-5	Ministry of health
h	49	Low priority	Medium priority	High priority	High priority	Medium priority	High priority	High priority	Objectives ;Location;Presenter ;Session length;Time of the session ;CPD points ;Certification ;	Thursday;	10:00 am -12:00 noon;	Blended (both online and face-to-face)	Woman	Pediatrics	Pediatic immunolovy	1-5	Military services
h	50	Medium priority	Medium priority	High priority	Medium priority	High priority	Low priority	High priority	Location;Time of the session ;Certification ;Objectives ;	Wednesday ;Tuesday;Monday ;	2:00 pm-4:00 pm;8:00 am -10:00 am ;	Blended (both online and face-to-face)	Woman	Pediatrics	General pediatrician	1-5	Ministry of health
h	51	High priority	Medium priority	High priority	Low priority	Medium priority	Low priority	High priority	Objectives ;Location;Time of the session ;	Tuesday;Wednesday ;	8:00 am -10:00 am ;10:00 am -12:00 noon;	Blended (both online and face-to-face)	Woman	Pediatrics	General pediatrician	1-5	Ministry of health
h	52	Medium priority	Medium priority	Medium priority	Medium priority	Medium priority	Medium priority	Medium priority	Location;CPD points ;Certification ;	Saturday;	12:00 noon-2:00 pm;	Face-to-face	Man	Pediatrics	Pediatric	1-5	Ministry of health
h	53	Medium priority	Medium priority	Medium priority	Medium priority	Medium priority	High priority	High priority	Session length;Presenter ;Location;Objectives ;CPD points ;Time of the session ;Certification ;	Thursday;	10:00 am -12:00 noon;	Blended (both online and face-to-face)	Man	Other (Please specify below)	Neonatologist	1-5	Military services
h	54	Medium priority	High priority	High priority	Low priority	Medium priority	High priority	High priority	Objectives ;Presenter ;	Monday ;Wednesday ;	10:00 am -12:00 noon;2:00 pm-4:00 pm;	Face-to-face	Man	Other (Please specify below)	Ophthalmologist	>15	Ministry of health
h	55	Low priority	Medium priority	High priority	High priority	High priority	High priority	High priority	Objectives ;Location;Presenter ;Time of the session ;Certification ;CPD points ;Session length;	Sunday ;Monday ;Tuesday;	8:00 am -10:00 am ;10:00 am -12:00 noon;	Face-to-face	Woman	Pediatrics	Neonatologist	6-10	Ministry of health
h	56	Not a priority	Medium priority	High priority	Medium priority	Medium priority	Low priority	Medium priority	Objectives ;Location;	Monday ;Tuesday;	10:00 am -12:00 noon;	Face-to-face	Man	Pediatrics	General Pediatrician	>15	Ministry of health
h	57	Medium priority	High priority	High priority	High priority	High priority	High priority	High priority	Objectives ;Certification ;Presenter ;Time of the session ;CPD points ;	Saturday;Thursday;	4:00-pm-6:00 pm;	Blended (both online and face-to-face)	Woman	Pediatrics	Pediatrics/ cardiology	1-5	Ministry of health	I think the feedback after the program started will help more in its improvement
h	58	Low priority	High priority	High priority	High priority	High priority	High priority	High priority	Objectives ;Location;Presenter ;Time of the session ;CPD points ;	Monday ;Tuesday;Wednesday ;	10:00 am -12:00 noon;	Blended (both online and face-to-face)	Woman	Pediatrics		6-10	Ministry of health	Pediatric
h	59	High priority	High priority	High priority	Medium priority	High priority	Medium priority	High priority	Objectives ;Presenter ;CPD points ;Certification ;Time of the session ;	Saturday;Wednesday ;Tuesday;	8:00 am -10:00 am ;4:00-pm-6:00 pm;	Face-to-face	Man	Pediatrics	Pediatrician	>15	Ministry of health	.
h	60	Medium priority	Low priority	Not a priority	Medium priority	High priority	Medium priority	Medium priority	Session length;Location;Objectives ;Time of the session ;	Sunday ;	12:00 noon-2:00 pm;	Online	Man	Pediatrics	Pediatric cardiologist	6-10	Ministry of health
h	61	Medium priority	Medium priority	Medium priority	Medium priority	Medium priority	Medium priority	Medium priority	Certification ;CPD points ;Time of the session ;Presenter ;Session length;Location;Objectives ;	Monday ;Wednesday ;	10:00 am -12:00 noon;8:00 am -10:00 am ;	Face-to-face	Man	Pediatrics	Pediatrician	>15	Military services
h	62	Not a priority	High priority	High priority	Medium priority	Medium priority	Medium priority	Medium priority	Objectives ;Location;Certification ;	Tuesday;	4:00-pm-6:00 pm;	Online	Woman	Other (Please specify below)	Dermatologist	1-5	Ministry of health
h	63	High priority	High priority	High priority	High priority	High priority	High priority	High priority	Objectives ;Location;Presenter ;Session length;Time of the session ;CPD points ;Certification ;	Monday ;Wednesday ;Thursday;	12:00 noon-2:00 pm;	Face-to-face	Man	Pediatrics	Pediatric neurology	>15	Ministry of health
just	1	High priority	High priority	High priority	High priority	High priority	High priority	High priority	Objectives ;Session length;Time of the session ;Certification ;	Saturday;Wednesday ;Monday ;Sunday ;	4:00-pm-6:00 pm;	Online	Man	Internal Medicine	INTERNAL MEDICINE / NEPHROLOGY	>15	Ministry of health
just	2	Not a priority	Not a priority	Low priority	Low priority	Low priority	Low priority	Low priority	Time of the session ;Location;	Saturday;	4:00-pm-6:00 pm;	Face-to-face	Man	Internal Medicine	Nephrologist	11-15	Ministry of health
just	3	Low priority	High priority	High priority	High priority	Medium priority	Medium priority	High priority	Presenter ;Objectives ;Location;	Sunday ;Monday ;Wednesday ;	10:00 am -12:00 noon;12:00 noon-2:00 pm;	Face-to-face	Man	Internal Medicine	Internal medicine	1-5	Ministry of health	i wish that the number of students in each groub less than usual and the same group for many times to asses each one in the group enough
just	4	High priority	Medium priority	High priority	Medium priority	High priority	High priority	Medium priority	Location;Presenter ;Time of the session ;	Thursday;Tuesday;	12:00 noon-2:00 pm;2:00 pm-4:00 pm;	Face-to-face	Woman	Internal Medicine	Cardiology	11-15	University Hospital
just	5	Low priority	Medium priority	High priority	High priority	High priority	Medium priority	Medium priority	Location;Presenter ;Session length;Time of the session ;CPD points ;Certification ;Objectives ;	Saturday;Thursday;	2:00 pm-4:00 pm;4:00-pm-6:00 pm;	Online	Man	Internal Medicine	Internal Medicine	>15	University Hospital	Online course
just	6	Medium priority	Medium priority	High priority	High priority	High priority	High priority	High priority	Location;	Monday ;Wednesday ;	10:00 am -12:00 noon;	Face-to-face	Woman	Obstetric s and gynecology	Obstetrician and gynaecologist IVF reproductive medicine	11-15	Military services
just	7	Medium priority	Medium priority	High priority	High priority	Medium priority	High priority	High priority	Objectives ;	Sunday ;Tuesday;Wednesday ;	10:00 am -12:00 noon;	Face-to-face	Man	Internal Medicine	Internist	1-5	Ministry of health
just	8	Medium priority	Medium priority	Medium priority	Medium priority	Medium priority	Medium priority	Medium priority	Objectives ;Location;Session length;	Sunday ;Monday ;Tuesday;	8:00 am -10:00 am ;10:00 am -12:00 noon;	Face-to-face	Man	Other (Please specify below)	Emergency medicine	1-5	Military services
just	9	Low priority	Medium priority	Medium priority	Medium priority	High priority	Medium priority	Medium priority	Time of the session ;Location;	Sunday ;Thursday;	8:00 am -10:00 am ;4:00-pm-6:00 pm;	Face-to-face	Man	Obstetric s and gynecology	أخصائي نسائية وتوليد	1-5	Ministry of health
just	10	Medium priority	High priority	High priority	High priority	High priority	High priority	High priority	Certification ;Location;Presenter ;	Sunday ;	12:00 noon-2:00 pm;	Face-to-face	Woman	Obstetric s and gynecology	Obgyn	1-5	Ministry of health
just	11	Medium priority	High priority	High priority	Medium priority	Medium priority	Medium priority	High priority	Objectives ;Location;Presenter ;Session length;Time of the session ;	Wednesday ;Thursday;	12:00 noon-2:00 pm;	Face-to-face	Man	Pediatrics		>15	University Hospital
just	12	Not a priority	Medium priority	High priority	High priority	High priority	High priority	High priority	Objectives ;Location;Certification ;Session length;	Thursday;	10:00 am -12:00 noon;	Blended (both online and face-to-face)	Woman	Pediatrics	Pediatrics	6-10	Military services
just	13	Not a priority	High priority	High priority	High priority	High priority	High priority	High priority	Objectives ;Location;CPD points ;Certification ;Presenter ;	Tuesday;Wednesday ;	12:00 noon-2:00 pm;	Blended (both online and face-to-face)	Man	Pediatrics		>15	Ministry of health
just	14	High priority	High priority	High priority	High priority	High priority	High priority	High priority	Objectives ;Location;CPD points ;Certification ;	Saturday;Wednesday ;Thursday;	2:00 pm-4:00 pm;4:00-pm-6:00 pm;	Face-to-face	Man	Pediatrics	Pediatric cardiology	1-5	University Hospital
just	15	Not a priority	Medium priority	High priority	High priority	High priority	High priority	High priority	Session length;Time of the session ;	Saturday;	10:00 am -12:00 noon;	Online	Woman	Pediatrics		>15	Ministry of health	Outpatient clinic groups but in smaller numbers
just	16	High priority	High priority	High priority	High priority	High priority	High priority	High priority	Objectives ;Location;Certification ;Presenter ;	Saturday;Thursday;	10:00 am -12:00 noon;12:00 noon-2:00 pm;2:00 pm-4:00 pm;4:00-pm-6:00 pm;	Blended (both online and face-to-face)	Woman	Pediatrics		1-5	University Hospital
just	17	Medium priority	Medium priority	Medium priority	Low priority	Medium priority	Medium priority	Medium priority	Objectives ;	Sunday ;	10:00 am -12:00 noon;	Face-to-face	Man	Other (Please specify below)	Dermagologist	1-5	Military services
just	18	Not a priority	Medium priority	High priority	Medium priority	High priority	Not a priority	Medium priority	CPD points ;	Thursday;	2:00 pm-4:00 pm;	Blended (both online and face-to-face)	Woman	Other (Please specify below)	Dermatology	>15	Ministry of health
just	19	Medium priority	Medium priority	High priority	Medium priority	High priority	Medium priority	High priority	Objectives ;Presenter ;Session length;CPD points ;Certification ;	Tuesday;Monday ;	10:00 am -12:00 noon;	Face-to-face	Man	Pediatrics		>15	Ministry of health
just	20	Low priority	Low priority	High priority	High priority	High priority	High priority	High priority	Location;Presenter ;Session length;Objectives ;Time of the session ;CPD points ;Certification ;	Saturday;	10:00 am -12:00 noon;	Face-to-face	Man	Obstetric s and gynecology	IVF	6-10	Military services
just	21	Low priority	Low priority	High priority	Medium priority	High priority	High priority	High priority	Objectives ;Location;Presenter ;Session length;Time of the session ;CPD points ;Certification ;	Thursday;Sunday ;	10:00 am -12:00 noon;	Face-to-face	Woman	Pediatrics		>15	University Hospital
just	22	Medium priority	Low priority	Low priority	High priority	Medium priority	Medium priority	Medium priority	Session length;Time of the session ;	Sunday ;	10:00 am -12:00 noon;	Blended (both online and face-to-face)	Woman	Internal Medicine		6-10	University Hospital
just	23	Not a priority	High priority	High priority	High priority	High priority	High priority	High priority	Location;CPD points ;Certification ;Objectives ;	Monday ;Tuesday;	10:00 am -12:00 noon;12:00 noon-2:00 pm;	Face-to-face	Woman	Obstetric s and gynecology		11-15	University Hospital
just	24	Medium priority	Medium priority	Medium priority	Medium priority	Medium priority	Medium priority	Medium priority	Presenter ;Objectives ;CPD points ;	Sunday ;Wednesday ;	10:00 am -12:00 noon;	Face-to-face	Man	Surgery		11-15	Ministry of health
just	25	Medium priority	Medium priority	Medium priority	High priority	Medium priority	High priority	High priority	Objectives ;Presenter ;Session length;Certification ;	Sunday ;Monday ;Tuesday;	10:00 am -12:00 noon;	Online	Man	Obstetric s and gynecology		1-5	Military services
just	26	Medium priority	Medium priority	High priority	High priority	High priority	Medium priority	Medium priority	Objectives ;Time of the session ;	Sunday ;Monday ;Tuesday;Wednesday ;Thursday;	10:00 am -12:00 noon;12:00 noon-2:00 pm;	Blended (both online and face-to-face)	Man	Surgery	ENT	>15	Ministry of health
just	27	Low priority	Low priority	Not a priority	Medium priority	High priority	High priority	High priority	CPD points ;Certification ;Objectives ;	Thursday;	4:00-pm-6:00 pm;	Online	Woman	Obstetric s and gynecology	Obstetrics and gynecologists	11-15	Military services
just	28	Low priority	Low priority	High priority	High priority	High priority	High priority	High priority	Objectives ;Presenter ;Location;	Monday ;Sunday ;Tuesday;	10:00 am -12:00 noon;12:00 noon-2:00 pm;	Face-to-face	Man	Surgery	general surgery	1-5	Ministry of health	تحسين وضع المدرسيين السريريين من كل النواحي
just	29	High priority	High priority	High priority	High priority	High priority	High priority	High priority	Objectives ;Location;Presenter ;Session length;	Tuesday;	12:00 noon-2:00 pm;	Face-to-face	Man	Other (Please specify below)	Family Medicine	11-15	University Hospital	Focus also on assessment methods.e.g how to improve OSCE
just	30	Low priority	Medium priority	High priority	High priority	High priority	Medium priority	Low priority	Location;Presenter ;Certification ;	Sunday ;Monday ;	10:00 am -12:00 noon;	Face-to-face	Woman	Other (Please specify below)	Ophthalmologist	1-5	Military services
just	31	Medium priority	Medium priority	High priority	High priority	Medium priority	High priority	Medium priority	Objectives ;Location;Presenter ;Session length;Time of the session ;Certification ;CPD points ;	Sunday ;Tuesday;Wednesday ;Thursday;	10:00 am -12:00 noon;	Online	Man	Pediatrics	Pediatric	6-10	Ministry of health	No comment
just	32	Medium priority	Medium priority	High priority	High priority	High priority	Medium priority	High priority	Objectives ;Presenter ;Session length;Time of the session ;CPD points ;Certification ;Location;	Monday ;Tuesday;Wednesday ;	10:00 am -12:00 noon;	Blended (both online and face-to-face)	Man	Other (Please specify below)	Emergency	6-10	Ministry of health	Taking feedback continuously
just	33	Low priority	Low priority	Not a priority	Medium priority	Low priority	Low priority	Low priority	Location;Objectives ;CPD points ;Time of the session ;	Sunday ;Monday ;Tuesday;Wednesday ;Thursday;Saturday;	4:00-pm-6:00 pm;2:00 pm-4:00 pm;	Online	Woman	Other (Please specify below)	Family medicine	1-5	Ministry of health
just	34	Medium priority	High priority	High priority	Medium priority	High priority	High priority	Medium priority	Certification ;CPD points ;Objectives ;	Saturday;	2:00 pm-4:00 pm;	Blended (both online and face-to-face)	Man	Other (Please specify below)	Urology	1-5	Ministry of health
just	35	Not a priority	High priority	Low priority	High priority	High priority	High priority	Low priority	Location;Presenter ;Objectives ;	Sunday ;Tuesday;Thursday;	8:00 am -10:00 am ;10:00 am -12:00 noon;	Face-to-face	Man	Other (Please specify below)	Family medicine	>15	Ministry of health
just	36	High priority	Medium priority	High priority	High priority	High priority	Medium priority	Medium priority	Objectives ;Time of the session ;	Monday ;	10:00 am -12:00 noon;	Face-to-face	Woman	Other (Please specify below)	Ophthalmology	11-15	Ministry of health
just	37	Low priority	High priority	High priority	High priority	Medium priority	Medium priority	Medium priority	Objectives ;Location;	Thursday;Saturday;	10:00 am -12:00 noon;12:00 noon-2:00 pm;	Face-to-face	Man	Other (Please specify below)	Family medicine	1-5	Ministry of health	Student should be more serious and we should be more strict with them ( like in old school )
just	38	Medium priority	High priority	High priority	High priority	Medium priority	High priority	High priority	Time of the session ;	Sunday ;Monday ;Tuesday;Wednesday ;Thursday;	10:00 am -12:00 noon;	Blended (both online and face-to-face)	Woman	Other (Please specify below)	Emergency	1-5	Military services
just	39	Not a priority	High priority	High priority	High priority	High priority	High priority	High priority	Certification ;CPD points ;Time of the session ;Session length;Presenter ;Location;Objectives ;	Sunday ;Thursday;	8:00 am -10:00 am ;	Blended (both online and face-to-face)	Woman	Other (Please specify below)	Family phsyscian	11-15	University Hospital	لا يوجد
just	40	Medium priority	Medium priority	Medium priority	High priority	Medium priority	High priority	Medium priority	Certification ;CPD points ;Location;	Sunday ;Monday ;	10:00 am -12:00 noon;	Online	Man	Other (Please specify below)	Otorhinolaryngology	1-5	Ministry of health
just	41	Low priority	High priority	High priority	Low priority	Low priority	High priority	High priority	Location;Time of the session ;Objectives ;	Sunday ;Monday ;	8:00 am -10:00 am ;10:00 am -12:00 noon;	Face-to-face	Man	Obstetric s and gynecology	Obstetric and gynecology	>15	Ministry of health	Small clinical groups
just	42	Low priority	High priority	High priority	High priority	High priority	High priority	High priority	Objectives ;Location;Presenter ;Session length;Time of the session ;CPD points ;Certification ;	Wednesday ;Monday ;	10:00 am -12:00 noon;	Face-to-face	Man	Other (Please specify below)	Ophthalmologist	>15	Ministry of health	.
just	43	Medium priority	Medium priority	High priority	High priority	High priority	High priority	High priority	Objectives ;Session length;	Sunday ;	10:00 am -12:00 noon;	Blended (both online and face-to-face)	Man	Other (Please specify below)	ENT	1-5	Ministry of health
just	44	Medium priority	High priority	High priority	High priority	Medium priority	Medium priority	Medium priority	Session length;Location;Objectives ;	Monday ;Sunday ;	8:00 am -10:00 am ;	Face-to-face	Woman	Other (Please specify below)	Ophthalmologist	1-5	Ministry of health
just	45	Low priority	High priority	High priority	High priority	Medium priority	Low priority	High priority	Objectives ;Location;Presenter ;CPD points ;Certification ;Time of the session ;Session length;	Wednesday ;Monday ;	12:00 noon-2:00 pm;	Blended (both online and face-to-face)	Man	Other (Please specify below)	Ophthalmologist	1-5	Ministry of health
just	46	High priority	High priority	High priority	High priority	High priority	High priority	High priority	Session length;Time of the session ;Objectives ;Location;	Thursday;Saturday;	2:00 pm-4:00 pm;4:00-pm-6:00 pm;	Online	Man	Other (Please specify below)	Orthopedics	>15	University Hospital
just	47	Not a priority	High priority	High priority	High priority	High priority	High priority	High priority	Objectives ;Location;CPD points ;Certification ;Presenter ;Session length;Time of the session ;	Wednesday ;Sunday ;Monday ;Tuesday;Thursday;	2:00 pm-4:00 pm;12:00 noon-2:00 pm;	Face-to-face	Man	Other (Please specify below)	Orthopaedic Surgeon	1-5	Military services
just	48	High priority	High priority	High priority	High priority	High priority	High priority	High priority	Location;Certification ;CPD points ;Presenter ;	Wednesday ;	12:00 noon-2:00 pm;	Face-to-face	Man	Other (Please specify below)	Orthopaedic	1-5	Military services	The students should be oriented more about theory prior to participitate in clinical session, and the numbers of students are to many
just	49	Not a priority	Not a priority	Not a priority	Low priority	Low priority	Low priority	Low priority	Certification ;Session length;Objectives ;Time of the session ;	Tuesday;	10:00 am -12:00 noon;	Blended (both online and face-to-face)	Man	Other (Please specify below)	Orthopedic	1-5	Military services
just	50	Low priority	Not a priority	Not a priority	Not a priority	Not a priority	Not a priority	Not a priority	Objectives ;Location;Session length;Time of the session ;	Thursday;	10:00 am -12:00 noon;	Blended (both online and face-to-face)	Woman	Surgery	Surgery	>15	University Hospital
just	51	High priority	Medium priority	High priority	High priority	Medium priority	High priority	High priority	Location;Presenter ;	Sunday ;Monday ;Tuesday;Wednesday ;	8:00 am -10:00 am ;10:00 am -12:00 noon;	Face-to-face	Man	Surgery	General and endocrine specialist	6-10	Military services
just	52	Low priority	Medium priority	High priority	High priority	High priority	Medium priority	Medium priority	Objectives ;Session length;Presenter ;	Wednesday ;	8:00 am -10:00 am ;10:00 am -12:00 noon;	Blended (both online and face-to-face)	Man	Surgery	General surgery	11-15	Military services	Yes
just	53	Medium priority	High priority	High priority	High priority	High priority	High priority	High priority	Presenter ;Time of the session ;	Saturday;	10:00 am -12:00 noon;12:00 noon-2:00 pm;	Blended (both online and face-to-face)	Man	Surgery	General surgery	1-5	Military services	Student need log book which document there attendance as well clinical education
just	54	Medium priority	Medium priority	Low priority	High priority	High priority	High priority	Medium priority	Objectives ;	Monday ;Tuesday;Wednesday ;Saturday;	2:00 pm-4:00 pm;	Face-to-face	Man	Other (Please specify below)	Orthopedic	1-5	Military services	Decrease the number of students
just	55	Not a priority	Medium priority	Not a priority	Low priority	High priority	Low priority	Low priority	CPD points ;Certification ;Objectives ;	Tuesday;Saturday;	2:00 pm-4:00 pm;4:00-pm-6:00 pm;	Blended (both online and face-to-face)	Man	Surgery	General surgery	6-10	Military services
just	56	High priority	High priority	High priority	High priority	High priority	High priority	High priority	Objectives ;	Thursday;	8:00 am -10:00 am ;	Blended (both online and face-to-face)	Woman	Surgery	General surgery	1-5	Ministry of health
mu	1	Not a priority	Low priority	Not a priority	Medium priority	Low priority	Not a priority	Low priority	Presenter ;CPD points ;	Wednesday ;Tuesday;Monday ;	2:00 pm-4:00 pm;12:00 noon-2:00 pm;10:00 am -12:00 noon;	Blended (both online and face-to-face)	Woman	Other (please specify below)	Ophthalmo thus is me manar	11-15	University Hospital	Thank you
mu	2	Low priority	High priority	High priority	Medium priority	High priority	High priority	High priority	Location;Session length;Time of the session ;	Tuesday;Wednesday ;Thursday;Saturday;	12:00 noon-2:00 pm;2:00 pm-4:00 pm;4:00-pm-6:00 pm;	Face-to-face	Man	Other (please specify below)	Otolaryngology	>15	University Hospital
mu	3	Not a priority	High priority	High priority	High priority	Medium priority	High priority	High priority	Objectives ;Presenter ;Session length;Time of the session ;	Sunday ;Tuesday;	8:00 am -10:00 am ;	Face-to-face	Man	Other (please specify below)	Orthopedic Surgery	11-15	Ministry of health
mu	4	Not a priority	High priority	High priority	High priority	High priority	High priority	High priority	Time of the session ;CPD points ;Certification ;Session length;Presenter ;Location;Objectives ;	Tuesday;	12:00 noon-2:00 pm;	Online	Man	Pediatrics		1-5	Private sector
mu	5	Low priority	Medium priority	High priority	High priority	High priority	High priority	Medium priority	CPD points ;Certification ;	Thursday;Saturday;	4:00-pm-6:00 pm;	Online	Man	Surgery		1-5	Military services
mu	6	Medium priority	High priority	High priority	Medium priority	High priority	Low priority	Medium priority	Location;Session length;CPD points ;	Thursday;Saturday;	10:00 am -12:00 noon;	Face-to-face	Man	Surgery	General surgeon	1-5	Ministry of health
mu	7	Medium priority	High priority	High priority	High priority	High priority	High priority	High priority	Objectives ;Location;Session length;CPD points ;Certification ;	Sunday ;Tuesday;	8:00 am -10:00 am ;10:00 am -12:00 noon;	Face-to-face	Man	Surgery	General surgery	1-5	Military services
mu	8	Low priority	Low priority	High priority	High priority	High priority	High priority	High priority	Objectives ;Certification ;	Sunday ;Monday ;	10:00 am -12:00 noon;	Blended (both online and face-to-face)	Woman	Pediatrics	Pediatrician	1-5	Ministry of health
mu	9	Medium priority	Medium priority	High priority	High priority	High priority	High priority	High priority	CPD points ;Certification ;Location;Time of the session ;	Saturday;Tuesday;	10:00 am -12:00 noon;12:00 noon-2:00 pm;8:00 am -10:00 am ;	Online	Woman	Pediatrics		1-5	Military services
mu	10	Medium priority	High priority	High priority	High priority	High priority	High priority	High priority	Certification ;Time of the session ;	Sunday ;	12:00 noon-2:00 pm;2:00 pm-4:00 pm;	Blended (both online and face-to-face)	Woman	Pediatrics	General pediatrician	1-5	Military services
mu	11	Low priority	High priority	High priority	High priority	High priority	High priority	Medium priority	Certification ;Objectives ;Location;	Sunday ;Tuesday;Thursday;	10:00 am -12:00 noon;	Blended (both online and face-to-face)	Man	Surgery	General surgeon specialist	1-5	Ministry of health
mu	12	Not a priority	High priority	High priority	High priority	High priority	High priority	High priority	Certification ;CPD points ;	Wednesday ;	10:00 am -12:00 noon;	Online	Man	Surgery		6-10	Ministry of health
mu	13	Low priority	High priority	High priority	Low priority	High priority	Medium priority	High priority	Objectives ;Presenter ;CPD points ;Certification ;	Monday ;Tuesday;Wednesday ;	8:00 am -10:00 am ;10:00 am -12:00 noon;	Face-to-face	Man	Surgery	Surgery	>15	Ministry of health	Nothing
mu	14	Medium priority	Low priority	Not a priority	Medium priority	Not a priority	Medium priority	Not a priority	Location;Session length;Objectives ;Time of the session ;	Saturday;Sunday ;Wednesday ;Tuesday;Monday ;	10:00 am -12:00 noon;	Online	Man	Obstetric s and gynecology	Obstetrics and Gynecology	11-15	Ministry of health
mu	15	Medium priority	High priority	Medium priority	High priority	High priority	High priority	Medium priority	Location;Time of the session ;	Sunday ;	12:00 noon-2:00 pm;	Face-to-face	Woman	Obstetric s and gynecology	Obs and gyn	11-15	Ministry of health
mu	16	Medium priority	High priority	High priority	High priority	High priority	High priority	High priority	Objectives ;	Saturday;	4:00-pm-6:00 pm;	Blended (both online and face-to-face)	Man	Obstetric s and gynecology	Obstetric and gynecology	1-5	Military services	Nothing
mu	17	Not a priority	Not a priority	Not a priority	Not a priority	Not a priority	Medium priority	Medium priority	Objectives ;Presenter ;Session length;	Monday ;	10:00 am -12:00 noon;	Online	Man	Obstetric s and gynecology	Maternal Health	>15	University
mu	18	Medium priority	Low priority	Not a priority	Medium priority	Not a priority	Not a priority	Not a priority	Objectives ;Location;Time of the session ;Session length;	Sunday ;Monday ;Tuesday;Wednesday ;Saturday;	10:00 am -12:00 noon;	Online	Man	Obstetric s and gynecology		11-15	Ministry of health
mu	19	Medium priority	High priority	High priority	High priority	Medium priority	High priority	High priority	Objectives ;Session length;Time of the session ;Certification ;Location;	Sunday ;	10:00 am -12:00 noon;	Face-to-face	Man	Obstetric s and gynecology	Obstetrics and gynecology	6-10	Private sector	To offer a special place for discussion in hospital
mu	20	High priority	High priority	High priority	High priority	High priority	High priority	High priority	Objectives ;Certification ;CPD points ;Location;	Saturday;Thursday;	12:00 noon-2:00 pm;	Blended (both online and face-to-face)	Woman	Obstetric s and gynecology		6-10	University
mu	21	Medium priority	High priority	High priority	Medium priority	High priority	High priority	High priority	Location;Time of the session ;	Monday ;	2:00 pm-4:00 pm;	Blended (both online and face-to-face)	Woman	Obstetric s and gynecology	Obstetric and gynecology	11-15	Private sector
mu	22	Low priority	High priority	High priority	High priority	High priority	High priority	High priority	Certification ;Session length;Objectives ;Location;	Thursday;	10:00 am -12:00 noon;	Online	Woman	Obstetric s and gynecology		1-5	Ministry of health
mu	23	Medium priority	Medium priority	High priority	High priority	High priority	Medium priority	Medium priority	Objectives ;Presenter ;Time of the session ;	Monday ;Tuesday;Wednesday ;	8:00 am -10:00 am ;2:00 pm-4:00 pm;	Blended (both online and face-to-face)	Woman	Obstetric s and gynecology		1-5	Ministry of health
mu	24	Medium priority	Not a priority	High priority	High priority	High priority	High priority	High priority	Time of the session ;Certification ;Location;Objectives ;Presenter ;	Sunday ;Tuesday;Thursday;	10:00 am -12:00 noon;	Blended (both online and face-to-face)	Woman	Obstetric s and gynecology	Obsterician	1-5	Ministry of health
mu	25	Low priority	Not a priority	Medium priority	Low priority	Low priority	Medium priority	Medium priority	Session length;	Wednesday ;	12:00 noon-2:00 pm;2:00 pm-4:00 pm;	Online	Man	Other (please specify below)	Anesthesia and ICU	6-10	University
mu	26	High priority	Medium priority	High priority	High priority	High priority	High priority	High priority	Objectives ;Location;CPD points ;Certification ;	Sunday ;Tuesday;	8:00 am -10:00 am ;2:00 pm-4:00 pm;	Face-to-face	Man	Other (please specify below)	Orthopedic	1-5	University
mu	27	High priority	High priority	High priority	High priority	High priority	High priority	High priority	Objectives ;Location;Presenter ;Session length;Time of the session ;CPD points ;Certification ;	Tuesday;Thursday;	10:00 am -12:00 noon;	Face-to-face	Man	Other (please specify below)	Neurosurgery	11-15	Military services
mu	28	Medium priority	Medium priority	Low priority	Medium priority	Medium priority	High priority	High priority	Objectives ;Location;Presenter ;Certification ;	Sunday ;Thursday;	10:00 am -12:00 noon;4:00-pm-6:00 pm;	Face-to-face	Man	Other (please specify below)	Neurosurgery	11-15	Military services	Applied interactive courses
mu	29	Low priority	High priority	High priority	Medium priority	Medium priority	Medium priority	Medium priority	Certification ;Time of the session ;Location;	Monday ;	2:00 pm-4:00 pm;	Online	Man	Other (please specify below)	Orthopedic	1-5	Military services
mu	30	Medium priority	High priority	High priority	High priority	Medium priority	High priority	High priority	Location;Session length;Time of the session ;CPD points ;Certification ;	Sunday ;Monday ;Tuesday;Wednesday ;	8:00 am -10:00 am ;	Blended (both online and face-to-face)	Man	Other (please specify below)	Orthopaedic surgeon	1-5	Military services	The identify the lecture sources for unite the information
mu	31	Medium priority	High priority	High priority	Medium priority	Medium priority	High priority	Medium priority	Location;Presenter ;	Thursday;Wednesday ;	8:00 am -10:00 am ;	Blended (both online and face-to-face)	Man	Other (please specify below)	orthopedic	1-5	Ministry of health
mu	32	Low priority	High priority	High priority	Medium priority	High priority	High priority	Medium priority	Certification ;Objectives ;Presenter ;Session length;Time of the session ;CPD points ;	Monday ;Saturday;Thursday;	10:00 am -12:00 noon;	Face-to-face	Man	Other (please specify below)	Orthopedic	11-15	Ministry of health
mu	33	Low priority	High priority	High priority	High priority	High priority	High priority	High priority	Objectives ;CPD points ;Certification ;	Monday ;Tuesday;	4:00-pm-6:00 pm;	Blended (both online and face-to-face)	Man	Surgery	Neurosurgeon	>15	Military services	Decrease the number of candidates
mu	34	High priority	High priority	High priority	Medium priority	High priority	Low priority	Medium priority	Location;CPD points ;Certification ;	Saturday;	10:00 am -12:00 noon;	Face-to-face	Man	Surgery		11-15	Ministry of health
mu	35	Not a priority	Not a priority	Not a priority	Not a priority	Not a priority	Not a priority	Not a priority	Location;Objectives ;	Monday ;	10:00 am -12:00 noon;12:00 noon-2:00 pm;	Online	Man	Other (please specify below)	Urology	1-5	Ministry of health
mu	36	Not a priority	High priority	High priority	High priority	High priority	High priority	High priority	Location;Presenter ;Session length;	Monday ;Wednesday ;	10:00 am -12:00 noon;	Face-to-face	Man	Obstetric s and gynecology	Obstetrics and gynecolofy	>15	Ministry of health	NA
mu	37	Medium priority	Medium priority	High priority	High priority	High priority	High priority	High priority	Presenter ;Time of the session ;Session length;Location;Objectives ;Certification ;CPD points ;	Wednesday ;Thursday;Saturday;	10:00 am -12:00 noon;4:00-pm-6:00 pm;	Face-to-face	Man	Obstetric s and gynecology	Obstetrics and gynaecology	6-10	Military services
mu	38	Not a priority	High priority	High priority	High priority	High priority	High priority	High priority	Objectives ;Location;Presenter ;Time of the session ;Certification ;	Wednesday ;	10:00 am -12:00 noon;	Blended (both online and face-to-face)	Woman	Other (please specify below)	Family medicine	>15	University
mu	39	Not a priority	High priority	Medium priority	High priority	High priority	High priority	High priority	Objectives ;	Sunday ;	8:00 am -10:00 am ;	Blended (both online and face-to-face)	Man	Obstetric s and gynecology	Obstetric and gynecology	1-5	Military services	Nothing
mu	40	Medium priority	Low priority	Low priority	Low priority	Low priority	Low priority	Not a priority	Certification ;	Saturday;	10:00 am -12:00 noon;	Face-to-face	Man	Obstetric s and gynecology	Obstetric and gynaecology	6-10	Ministry of health	Continue with perfect clinical program
mu	41	High priority	High priority	High priority	High priority	High priority	High priority	High priority	Objectives ;Location;Presenter ;Session length;Time of the session ;CPD points ;Certification ;	Saturday;	4:00-pm-6:00 pm;	Blended (both online and face-to-face)	Man	Pediatrics	Pediatric hematology oncology	6-10	University
mu	42	Low priority	High priority	High priority	High priority	High priority	High priority	High priority	Objectives ;Location;CPD points ;Certification ;Time of the session ;	Monday ;Tuesday;	12:00 noon-2:00 pm;	Online	Woman	Pediatrics	Pediatrician	11-15	Ministry of health
mu	43	Medium priority	Low priority	Medium priority	Medium priority	Medium priority	High priority	High priority	Objectives ;Certification ;Location;	Sunday ;Monday ;	8:00 am -10:00 am ;	Blended (both online and face-to-face)	Man	Other (please specify below)	Family medecine	1-5	Military services
mu	44	Medium priority	Medium priority	High priority	High priority	Medium priority	High priority	High priority	Objectives ;Session length;	Sunday ;Wednesday ;	8:00 am -10:00 am ;	Face-to-face	Man	Obstetric s and gynecology	Obstetrician and gynecologist	6-10	Military services	No comments
mu	45	Medium priority	Medium priority	High priority	High priority	High priority	High priority	Medium priority	Location;Presenter ;Session length;CPD points ;Certification ;	Wednesday ;Thursday;Saturday;	10:00 am -12:00 noon;	Blended (both online and face-to-face)	Woman	Pediatrics	Nephrology	11-15	University
mu	46	High priority	High priority	High priority	High priority	High priority	High priority	Medium priority	Objectives ;Location;Session length;Time of the session ;	Saturday;Monday ;Wednesday ;Thursday;	10:00 am -12:00 noon;	Blended (both online and face-to-face)	Woman	Other (please specify below)	Family Medicine	1-5	University
mu	47	Not a priority	Medium priority	Medium priority	Low priority	High priority	Medium priority	Medium priority	CPD points ;Objectives ;	Sunday ;Monday ;Tuesday;Wednesday ;Thursday;Saturday;	10:00 am -12:00 noon;12:00 noon-2:00 pm;	Face-to-face	Woman	Obstetric s and gynecology		1-5	Military services
mu	48	High priority	High priority	High priority	High priority	High priority	Medium priority	High priority	Objectives ;Presenter ;Time of the session ;Certification ;CPD points ;Session length;	Monday ;Thursday;Tuesday;	8:00 am -10:00 am ;10:00 am -12:00 noon;	Blended (both online and face-to-face)	Man	Internal Medicine	Rheumatology	>15	University
mu	49	Medium priority	High priority	High priority	High priority	High priority	High priority	High priority	Objectives ;Session length;Certification ;Presenter ;Location;Time of the session ;	Tuesday;	10:00 am -12:00 noon;	Blended (both online and face-to-face)	Woman	Pediatrics	Pediatric endocrinologist	1-5	University
mu	50	High priority	Medium priority	High priority	High priority	Medium priority	Medium priority	High priority	Presenter ;Time of the session ;	Sunday ;Monday ;	8:00 am -10:00 am ;	Face-to-face	Woman	Pediatrics		1-5	Ministry of health
mu	51	High priority	High priority	High priority	High priority	High priority	High priority	High priority	Location;Session length;Time of the session ;	Thursday;Saturday;	10:00 am -12:00 noon;12:00 noon-2:00 pm;	Online	Man	Other (please specify below)	Psychiatry	6-10	Military services
mu	52	Medium priority	High priority	High priority	Medium priority	High priority	High priority	Medium priority	Time of the session ;Location;	Sunday ;	8:00 am -10:00 am ;	Face-to-face	Woman	Obstetric s and gynecology	Obs and gyn	6-10	Ministry of health
mu	53	Medium priority	High priority	High priority	Medium priority	High priority	High priority	High priority	Location;Time of the session ;CPD points ;	Sunday ;Monday ;	12:00 noon-2:00 pm;	Blended (both online and face-to-face)	Man	Pediatrics	pediatric hemato-oncology	1-5	Military services
mu	54	Medium priority	Medium priority	High priority	Medium priority	High priority	High priority	High priority	Certification ;Session length;Location;Objectives ;	Monday ;Saturday;	8:00 am -10:00 am ;10:00 am -12:00 noon;12:00 noon-2:00 pm;2:00 pm-4:00 pm;4:00-pm-6:00 pm;	Blended (both online and face-to-face)	Man	Other (please specify below)	Psychiatrist	1-5	Private sector
mu	55	Low priority	High priority	Medium priority	Medium priority	Medium priority	High priority	High priority	Time of the session ;Session length;Location;Certification ;	Sunday ;	4:00-pm-6:00 pm;2:00 pm-4:00 pm;	Online	Woman	Pediatrics	Pediatric	1-5	Military services
mu	56	Medium priority	High priority	High priority	High priority	High priority	High priority	High priority	Certification ;	Monday ;	10:00 am -12:00 noon;	Face-to-face	Woman	Obstetric s and gynecology	Obstetric and gynecology	1-5	Ministry of health	Good trainer
mu	57	Low priority	Low priority	Medium priority	Low priority	Low priority	High priority	High priority	Objectives ;Location;Session length;CPD points ;Certification ;Time of the session ;	Tuesday;Wednesday ;	12:00 noon-2:00 pm;10:00 am -12:00 noon;	Online	Woman	Obstetric s and gynecology	Obs and gyne	1-5	Military services	1. Limited daily training hours over longer period of time 2. Practical sessions more than lectures
mu	58	Medium priority	High priority	High priority	Medium priority	High priority	High priority	High priority	Objectives ;Presenter ;Session length;Certification ;	Wednesday ;	12:00 noon-2:00 pm;	Online	Woman	Surgery	Otolaryngologist	1-5	University
mu	59	Low priority	Not a priority	Low priority	Low priority	Not a priority	Low priority	Not a priority	Session length;Time of the session ;	Sunday ;	10:00 am -12:00 noon;	Face-to-face	Man	Obstetric s and gynecology		1-5	Military services
mu	60	Not a priority	Medium priority	Medium priority	Medium priority	High priority	High priority	High priority	Objectives ;	Tuesday;	12:00 noon-2:00 pm;	Online	Man	Other (please specify below)	Orthopedic	6-10	University	None
mu	61	Low priority	High priority	Medium priority	High priority	Medium priority	Medium priority	High priority	Objectives ;	Sunday ;	10:00 am -12:00 noon;	Face-to-face	Man	Pediatrics		11-15	Ministry of health
mu	62	High priority	Low priority	High priority	High priority	High priority	High priority	High priority	Objectives ;Location;Certification ;	Tuesday;Sunday ;	2:00 pm-4:00 pm;	Blended (both online and face-to-face)	Man	Pediatrics	Pediatric cardiology	1-5	Ministry of health	6_th year students must spend and focus on the desired dpeciality for at least 6 months instead of doing short term rounds in all the specialities
mu	63	High priority	High priority	Medium priority	High priority	Medium priority	Medium priority	High priority	Objectives ;	Saturday;	8:00 am -10:00 am ;	Blended (both online and face-to-face)	Woman	Pediatrics	Pediatric neurology fellow	1-5	Ministry of health
mu	64	Medium priority	High priority	High priority	High priority	High priority	High priority	High priority	Location;Session length;Time of the session ;	Saturday;	4:00-pm-6:00 pm;	Online	Woman	Pediatrics		6-10	Ministry of health
mu	65	Low priority	Medium priority	Medium priority	Low priority	High priority	High priority	High priority	CPD points ;Certification ;Time of the session ;Location;	Thursday;Sunday ;Monday ;	10:00 am -12:00 noon;	Blended (both online and face-to-face)	Woman	Obstetric s and gynecology	Obstetric and gunecology	1-5	Ministry of health
mu	66	Medium priority	Medium priority	High priority	Medium priority	High priority	Medium priority	Medium priority	Location;Objectives ;Certification ;	Thursday;Wednesday ;Tuesday;Monday ;Sunday ;	10:00 am -12:00 noon;8:00 am -10:00 am ;	Face-to-face	Man	Internal Medicine		>15	Ministry of health
mu	67	Low priority	Medium priority	High priority	High priority	High priority	High priority	High priority	Objectives ;Time of the session ;Session length;Certification ;	Monday ;Tuesday;	10:00 am -12:00 noon;12:00 noon-2:00 pm;	Face-to-face	Man	Obstetric s and gynecology		11-15	Ministry of health
mu	68	Medium priority	Medium priority	High priority	Medium priority	Medium priority	Medium priority	Medium priority	Objectives ;Location;Certification ;	Sunday ;Monday ;Tuesday;Wednesday ;Thursday;	8:00 am -10:00 am ;10:00 am -12:00 noon;	Face-to-face	Man	Obstetric s and gynecology	General obstetrics gynecology	>15	Ministry of health	Make training accessible to everyone Test learners frequently.
mu	69	Medium priority	High priority	High priority	High priority	High priority	Medium priority	Medium priority	Location;Presenter ;Session length;	Sunday ;Tuesday;Thursday;	12:00 noon-2:00 pm;10:00 am -12:00 noon;	Face-to-face	Man	Other (please specify below)	Pulmonology	>15	University
mu	70	Medium priority	Medium priority	Low priority	Low priority	Medium priority	Medium priority	Medium priority	Objectives ;Location;Presenter ;Time of the session ;Certification ;	Sunday ;Saturday;Tuesday;	4:00-pm-6:00 pm;	Face-to-face	Man	Other (please specify below)	Neurosurgery	11-15	Military services
mu	71	Medium priority	Medium priority	Medium priority	Medium priority	Medium priority	High priority	Medium priority	Objectives ;CPD points ;Certification ;Session length;	Sunday ;	4:00-pm-6:00 pm;	Blended (both online and face-to-face)	Man	Other (please specify below)	Neurosurgery	1-5	University
